# Supplementary material for: Bis[μ-N-(tert-butyl­dimethyl­silyl)-N-(pyridin-2-ylmeth­yl)amido]­bis­[methyl­cobalt(II)]
Source: Acta Crystallogr Sect E Struct Rep Online. 2012 Aug 11;68(Pt 9):m1167–8. doi: 10.1107/S1600536812032321 (PMC3435591; doi:10.1107/S1600536812032321)
Supplement: Supplementary file 1 [file e-68-m1167-sup1.cif]

##############################################################################
#                                                                            #
# This CIF contains the data in a paper accepted for publication in          #
# Acta Crystallographica Section E. It conforms to the requirements of       #
# Notes for Authors for Acta Crystallographica Section E, and has been       #
# peer reviewed under the auspices of the IUCr Commission on Journals.       #
#                                                                            #
# Full details of the Crystallographic Information File format               #
# are given in the paper "The Crystallographic Information File (CIF):       #
# a New Standard Archive File for Crystallography" by S. R. Hall, F. H.      #
# Allen and I. D. Brown [Acta Cryst. (1991), A47, 655-685].                  #
#                                                                            #
# The current version of the core CIF dictionary is obtainable from          #
# ftp://ftp.iucr.org/pub/cif_core.dic.                                       #
#                                                                            #
# Software is freely available for graphical display of the structure(s)     #
# in this CIF. For information consult the CIF software page                 #
# http://www.iucr.org/resources/cif/software.                                #
#                                                                            #
# This file may be used for bona fide research purposes within the           #
# scientific community so long as proper attribution is given to the journal # 
# article from which it was obtained.                                        #
#                                                                            #
##############################################################################
data_I
_audit_creation_method     SHELXL-97
_chemical_name_systematic
;
Bis[\m-<i>N</i>-(<i>tert</i>-butyldimethylsilyl)-<i>N</i>-(pyridin-2-
ylmethyl)amido]bis[methylcobalt(II)]
;
_chemical_name_common     ?
_chemical_formula_moiety     'C26 H48 Co2 N4 Si2'
_chemical_formula_sum     'C26 H48 Co2 N4 Si2'
_chemical_formula_iupac     '[Co2 (C H3)2 (C12 H21 N2 Si)2]'
_chemical_formula_weight     590.72
_chemical_melting_point     ?
_symmetry_cell_setting     triclinic
_symmetry_space_group_name_H-M     'P -1'
_symmetry_space_group_name_Hall     '-P 1'
loop_
    _symmetry_equiv_pos_as_xyz
    'x, y, z'
    '-x, -y, -z'
_cell_length_a     8.4751(8)
_cell_length_b     9.8055(12)
_cell_length_c     10.6130(6)
_cell_angle_alpha     72.837(6)
_cell_angle_beta     83.450(6)
_cell_angle_gamma     69.216(6)
_cell_volume     787.81(13)
_cell_formula_units_Z     1
_cell_measurement_reflns_used     5417
_cell_measurement_theta_min     3.25
_cell_measurement_theta_max     27.51
_cell_measurement_temperature     183(2)
_exptl_crystal_description     prism
_exptl_crystal_colour     green
_exptl_crystal_size_max     0.06
_exptl_crystal_size_mid     0.06
_exptl_crystal_size_min     0.04
_exptl_crystal_density_diffrn     1.245
_exptl_crystal_density_meas     ?
_exptl_crystal_density_method     'not measured'
_exptl_crystal_F_000     314
_exptl_absorpt_coefficient_mu     1.148
_exptl_absorpt_correction_type     none
_exptl_absorpt_process_details     ?
_exptl_absorpt_correction_T_min     ?
_exptl_absorpt_correction_T_max     ?
_exptl_special_details
;
<i>IR</i> (in Nujol between KBr windows, cm^-1^): = 1715 w, 1583 m, 1273 m, 1244
s, 1146 m, 1080 m, 1036 m, 1008 m, 889 m, 828 s, 770 m, 736 m. <i>MS</i> (DEI,
<i>rel</i>. intensity in brackets): m/<i>z</i> = 501 ([<i>M</i> - CoMe~2~]^+^,
11%), 165 ([Pyr-CH~2~-NHSiMe~2~]^+^, 100%). <i>Elemental analysis</i>
(C~26~H~48~Co~2~N~4~Si~2~, 590,72): calcd.: C 52.86, H 8.19, N 9.48; found: C
49.47, H 7.70, N 9.03 (the rather large deviations are caused by extreme
sensitivity of the complex towards moisture and air; the low carbon value is a
consequence of carbide and carbonate formation despite the fact that V~2~O~5~
was added prior to combustion).
;
_diffrn_ambient_temperature     183(2)
_diffrn_radiation_type     MoK\a
_diffrn_radiation_wavelength     0.71073
_diffrn_radiation_source     'fine-focus sealed tube'
_diffrn_radiation_monochromator     graphite
_diffrn_measurement_device_type     'Nonius KappaCCD'
_diffrn_measurement_method     'phi- + omega-scan'
_diffrn_detector_area_resol_mean     ?
_diffrn_reflns_number     5417
_diffrn_reflns_av_R_equivalents     0.0735
_diffrn_reflns_av_sigmaI/netI     0.2005
_diffrn_reflns_theta_min     3.25
_diffrn_reflns_theta_max     27.51
_diffrn_reflns_theta_full     27.51
_diffrn_measured_fraction_theta_max     0.979
_diffrn_measured_fraction_theta_full     0.979
_diffrn_reflns_limit_h_min     -10
_diffrn_reflns_limit_h_max     9
_diffrn_reflns_limit_k_min     -10
_diffrn_reflns_limit_k_max     12
_diffrn_reflns_limit_l_min     -13
_diffrn_reflns_limit_l_max     13
_diffrn_standards_number     ?
_diffrn_standards_interval_count     ?
_diffrn_standards_interval_time     ?
_diffrn_standards_decay_%     ?
_refine_special_details
;
Refinement of <i>F</i>^2^ against ALL reflections. The weighted <i>R</i>-factor
<i>wR</i> and goodness of fit <i>S</i> are based on <i>F</i>^2^, conventional
<i>R</i>-factors <i>R</i> are based on <i>F</i>, with <i>F</i> set to zero for
negative <i>F</i>^2^. The threshold expression of <i>F</i>^2^ >
\s(<i>F</i>^2^) is used only for calculating <i>R</i>-factors(gt) <i>etc</i>.
and is not relevant to the choice of reflections for refinement.
<i>R</i>-factors based on <i>F</i>^2^ are statistically about twice as large
as those based on <i>F</i>, and <i>R</i>- factors based on ALL data will be
even larger.
;
_reflns_number_total     3551
_reflns_number_gt     1685
_reflns_threshold_expression     I>2sigma(I)
_refine_ls_structure_factor_coef     Fsqd
_refine_ls_matrix_type     full
_refine_ls_R_factor_all     0.1821
_refine_ls_R_factor_gt     0.0612
_refine_ls_wR_factor_gt     0.0973
_refine_ls_wR_factor_ref     0.1287
_refine_ls_goodness_of_fit_ref     0.924
_refine_ls_restrained_S_all     0.924
_refine_ls_number_reflns     3551
_refine_ls_number_parameters     160
_refine_ls_number_restraints     0
_refine_ls_hydrogen_treatment     constr
_refine_ls_weighting_scheme     calc
_refine_ls_weighting_details
         'calc w=1/[\s^2^(Fo^2^)+(0.0369P)^2^+0.0000P] where P=(Fo^2^+2Fc^2^)/3'
_atom_sites_solution_hydrogens     geom
_atom_sites_solution_primary     direct
_atom_sites_solution_secondary     difmap
_refine_ls_shift/su_max     0.000
_refine_ls_shift/su_mean     0.000
_refine_diff_density_max     0.389
_refine_diff_density_min     -0.392
_refine_ls_extinction_method     none
_refine_ls_extinction_coef     ?
loop_
    _atom_type_symbol
    _atom_type_description
    _atom_type_scat_dispersion_real
    _atom_type_scat_dispersion_imag
    _atom_type_scat_source
    'C' 'C' 0.0033 0.0016
                         'International Tables Vol C Tables 4.2.6.8 and 6.1.1.4'
    'H' 'H' 0.0000 0.0000
                         'International Tables Vol C Tables 4.2.6.8 and 6.1.1.4'
    'N' 'N' 0.0061 0.0033
                         'International Tables Vol C Tables 4.2.6.8 and 6.1.1.4'
    'Si' 'Si' 0.0817 0.0704
                         'International Tables Vol C Tables 4.2.6.8 and 6.1.1.4'
    'Co' 'Co' 0.3494 0.9721
                         'International Tables Vol C Tables 4.2.6.8 and 6.1.1.4'
_computing_data_collection     'COLLECT (Nonius, 1998)'
_computing_cell_refinement     'DENZO (Otwinowski & Minor, 1997)'
_computing_data_reduction     'DENZO (Otwinowski & Minor, 1997)'
_computing_structure_solution     'SHELXS97 (Sheldrick, 2008)'
_computing_structure_refinement     'SHELXL97 (Sheldrick, 2008)'
_computing_molecular_graphics     'SHELXTL/PC (Sheldrick, 2008)'
_computing_publication_material     'SHELXL97 (Sheldrick, 2008)'
loop_
    _atom_site_type_symbol
    _atom_site_label
    _atom_site_fract_x
    _atom_site_fract_y
    _atom_site_fract_z
    _atom_site_U_iso_or_equiv
    _atom_site_adp_type
    _atom_site_calc_flag
    _atom_site_refinement_flags
    _atom_site_occupancy
    _atom_site_symmetry_multiplicity
    _atom_site_disorder_assembly
    _atom_site_disorder_group
    Co Co1 0.50875(8) 0.62393(8) 0.52394(5) 0.0360(2) Uani d . 1 1 . .
    Si Si1 0.36965(16) 0.43232(17) 0.77488(11) 0.0373(4) Uani d . 1 1 . .
    N N1 0.2891(5) 0.7874(4) 0.4452(3) 0.0342(10) Uani d . 1 1 . .
    N N2 0.3562(4) 0.4948(4) 0.6037(3) 0.0306(9) Uani d . 1 1 . .
    C C1 0.2668(7) 0.9328(6) 0.3756(4) 0.0466(14) Uani d . 1 1 . .
    H H1A 0.3599 0.9681 0.3636 0.056 Uiso calc R 1 1 . .
    C C2 0.1139(7) 1.0311(6) 0.3217(4) 0.0524(15) Uani d . 1 1 . .
    H H2A 0.1017 1.1325 0.2732 0.063 Uiso calc R 1 1 . .
    C C3 -0.0218(7) 0.9803(7) 0.3391(5) 0.0570(16) Uani d . 1 1 . .
    H H3A -0.1275 1.0452 0.3003 0.068 Uiso calc R 1 1 . .
    C C4 -0.0012(6) 0.8329(6) 0.4142(4) 0.0429(13) Uani d . 1 1 . .
    H H4A -0.0938 0.7967 0.4294 0.052 Uiso calc R 1 1 . .
    C C5 0.1560(6) 0.7389(6) 0.4668(4) 0.0349(12) Uani d . 1 1 . .
    C C6 0.1808(5) 0.5827(6) 0.5525(4) 0.0387(12) Uani d . 1 1 . .
    H H6A 0.1501 0.5256 0.5020 0.046 Uiso calc R 1 1 . .
    H H6B 0.1020 0.5892 0.6286 0.046 Uiso calc R 1 1 . .
    C C7 0.2682(6) 0.5989(6) 0.8446(4) 0.0529(15) Uani d . 1 1 . .
    H H7A 0.3243 0.6742 0.8080 0.079 Uiso calc R 1 1 . .
    H H7B 0.2788 0.5648 0.9408 0.079 Uiso calc R 1 1 . .
    H H7C 0.1485 0.6445 0.8213 0.079 Uiso calc R 1 1 . .
    C C8 0.5975(6) 0.3468(6) 0.8222(4) 0.0504(15) Uani d . 1 1 . .
    H H8A 0.6571 0.4165 0.7746 0.076 Uiso calc R 1 1 . .
    H H8B 0.6479 0.2504 0.7993 0.076 Uiso calc R 1 1 . .
    H H8C 0.6067 0.3288 0.9174 0.076 Uiso calc R 1 1 . .
    C C9 0.2621(6) 0.2877(6) 0.8564(4) 0.0430(13) Uani d . 1 1 . .
    C C10 0.0704(6) 0.3488(6) 0.8314(5) 0.0594(16) Uani d . 1 1 . .
    H H10A 0.0208 0.2719 0.8808 0.089 Uiso calc R 1 1 . .
    H H10B 0.0505 0.3722 0.7370 0.089 Uiso calc R 1 1 . .
    H H10C 0.0180 0.4411 0.8606 0.089 Uiso calc R 1 1 . .
    C C11 0.3389(6) 0.1452(6) 0.8085(4) 0.0502(14) Uani d . 1 1 . .
    H H11A 0.2790 0.0739 0.8499 0.075 Uiso calc R 1 1 . .
    H H11B 0.4584 0.0976 0.8324 0.075 Uiso calc R 1 1 . .
    H H11C 0.3288 0.1728 0.7125 0.075 Uiso calc R 1 1 . .
    C C12 0.2873(7) 0.2393(7) 1.0077(4) 0.0700(19) Uani d . 1 1 . .
    H H12A 0.2415 0.1575 1.0491 0.105 Uiso calc R 1 1 . .
    H H12B 0.2284 0.3263 1.0430 0.105 Uiso calc R 1 1 . .
    H H12C 0.4080 0.2034 1.0267 0.105 Uiso calc R 1 1 . .
    C C13 0.6200(6) 0.7259(7) 0.6082(4) 0.0580(16) Uani d . 1 1 . .
    H H13A 0.6269 0.8189 0.5442 0.087 Uiso calc R 1 1 . .
    H H13B 0.7339 0.6571 0.6363 0.087 Uiso calc R 1 1 . .
    H H13C 0.5532 0.7510 0.6850 0.087 Uiso calc R 1 1 . .
loop_
    _atom_site_aniso_label
    _atom_site_aniso_U_11
    _atom_site_aniso_U_22
    _atom_site_aniso_U_33
    _atom_site_aniso_U_12
    _atom_site_aniso_U_13
    _atom_site_aniso_U_23
    Co1 0.0333(4) 0.0450(5) 0.0363(4) -0.0195(3) 0.0038(3) -0.0147(3)
    Si1 0.0355(8) 0.0459(10) 0.0285(7) -0.0122(8) 0.0012(5) -0.0098(6)
    N1 0.039(2) 0.033(3) 0.033(2) -0.015(2) 0.0103(16) -0.0130(19)
    N2 0.026(2) 0.036(3) 0.0285(17) -0.009(2) -0.0019(15) -0.0068(16)
    C1 0.051(4) 0.038(4) 0.050(3) -0.017(3) 0.020(3) -0.015(3)
    C2 0.059(4) 0.037(4) 0.048(3) -0.010(3) 0.011(3) -0.004(3)
    C3 0.051(4) 0.050(4) 0.054(3) 0.000(3) -0.005(3) -0.010(3)
    C4 0.032(3) 0.045(4) 0.046(3) -0.009(3) 0.001(2) -0.010(3)
    C5 0.037(3) 0.041(3) 0.024(2) -0.012(3) 0.0019(19) -0.008(2)
    C6 0.038(3) 0.044(4) 0.037(2) -0.022(3) 0.003(2) -0.007(2)
    C7 0.061(4) 0.057(4) 0.045(3) -0.018(3) 0.003(2) -0.024(3)
    C8 0.045(3) 0.070(4) 0.038(3) -0.014(3) -0.007(2) -0.020(3)
    C9 0.044(3) 0.042(4) 0.029(2) -0.005(3) 0.005(2) -0.003(2)
    C10 0.050(4) 0.054(4) 0.068(3) -0.022(3) 0.016(3) -0.009(3)
    C11 0.048(3) 0.042(4) 0.056(3) -0.018(3) 0.010(2) -0.007(3)
    C12 0.084(4) 0.064(5) 0.040(3) -0.019(4) 0.001(3) 0.009(3)
    C13 0.055(4) 0.089(5) 0.055(3) -0.047(4) 0.013(3) -0.034(3)
_geom_special_details
;
All e.s.d.'s (except the e.s.d. in the dihedral angle between two l.s. planes)
are estimated using the full covariance matrix. The cell e.s.d.'s are taken
into account individually in the estimation of e.s.d.'s in distances, angles
and torsion angles; correlations between e.s.d.'s in cell parameters are only
used when they are defined by crystal symmetry. An approximate (isotropic)
treatment of cell e.s.d.'s is used for estimating e.s.d.'s involving l.s.
planes.
;
loop_
    _geom_bond_atom_site_label_1
    _geom_bond_atom_site_label_2
    _geom_bond_site_symmetry_2
    _geom_bond_distance
    _geom_bond_publ_flag
    Co1 C13 . 2.019(5) ?
    Co1 N2 2_666 2.032(3) ?
    Co1 N1 . 2.045(4) ?
    Co1 N2 . 2.067(4) ?
    Co1 Co1 2_666 2.6812(14) ?
    Si1 N2 . 1.741(3) ?
    Si1 C8 . 1.873(4) ?
    Si1 C7 . 1.877(5) ?
    Si1 C9 . 1.898(5) ?
    N1 C5 . 1.345(5) ?
    N1 C1 . 1.354(6) ?
    N2 C6 . 1.499(5) ?
    N2 Co1 2_666 2.032(3) ?
    C1 C2 . 1.376(6) ?
    C1 H1A . 0.9500 ?
    C2 C3 . 1.381(7) ?
    C2 H2A . 0.9500 ?
    C3 C4 . 1.388(7) ?
    C3 H3A . 0.9500 ?
    C4 C5 . 1.390(6) ?
    C4 H4A . 0.9500 ?
    C5 C6 . 1.487(6) ?
    C6 H6A . 0.9900 ?
    C6 H6B . 0.9900 ?
    C7 H7A . 0.9800 ?
    C7 H7B . 0.9800 ?
    C7 H7C . 0.9800 ?
    C8 H8A . 0.9800 ?
    C8 H8B . 0.9800 ?
    C8 H8C . 0.9800 ?
    C9 C11 . 1.528(7) ?
    C9 C10 . 1.544(6) ?
    C9 C12 . 1.551(6) ?
    C10 H10A . 0.9800 ?
    C10 H10B . 0.9800 ?
    C10 H10C . 0.9800 ?
    C11 H11A . 0.9800 ?
    C11 H11B . 0.9800 ?
    C11 H11C . 0.9800 ?
    C12 H12A . 0.9800 ?
    C12 H12B . 0.9800 ?
    C12 H12C . 0.9800 ?
    C13 H13A . 0.9800 ?
    C13 H13B . 0.9800 ?
    C13 H13C . 0.9800 ?
loop_
    _geom_angle_atom_site_label_1
    _geom_angle_atom_site_label_2
    _geom_angle_atom_site_label_3
    _geom_angle_site_symmetry_1
    _geom_angle_site_symmetry_3
    _geom_angle
    _geom_angle_publ_flag
    C13 Co1 N2 . 2_666 119.40(17) ?
    C13 Co1 N1 . . 105.8(2) ?
    N2 Co1 N1 2_666 . 112.97(13) ?
    C13 Co1 N2 . . 130.97(16) ?
    N2 Co1 N2 2_666 . 98.30(12) ?
    N1 Co1 N2 . . 84.19(15) ?
    C13 Co1 Co1 . 2_666 151.34(17) ?
    N2 Co1 Co1 2_666 2_666 49.71(10) ?
    N1 Co1 Co1 . 2_666 102.57(11) ?
    N2 Co1 Co1 . 2_666 48.59(10) ?
    N2 Si1 C8 . . 108.95(18) ?
    N2 Si1 C7 . . 109.2(2) ?
    C8 Si1 C7 . . 108.4(2) ?
    N2 Si1 C9 . . 114.74(19) ?
    C8 Si1 C9 . . 108.4(2) ?
    C7 Si1 C9 . . 107.0(2) ?
    C5 N1 C1 . . 119.0(4) ?
    C5 N1 Co1 . . 113.7(3) ?
    C1 N1 Co1 . . 127.3(3) ?
    C6 N2 Si1 . . 114.5(2) ?
    C6 N2 Co1 . 2_666 109.3(2) ?
    Si1 N2 Co1 . 2_666 125.9(2) ?
    C6 N2 Co1 . . 108.8(3) ?
    Si1 N2 Co1 . . 111.27(17) ?
    Co1 N2 Co1 2_666 . 81.70(12) ?
    N1 C1 C2 . . 122.1(5) ?
    N1 C1 H1A . . 118.9 ?
    C2 C1 H1A . . 118.9 ?
    C1 C2 C3 . . 119.1(5) ?
    C1 C2 H2A . . 120.4 ?
    C3 C2 H2A . . 120.4 ?
    C2 C3 C4 . . 119.0(5) ?
    C2 C3 H3A . . 120.5 ?
    C4 C3 H3A . . 120.5 ?
    C3 C4 C5 . . 119.4(5) ?
    C3 C4 H4A . . 120.3 ?
    C5 C4 H4A . . 120.3 ?
    N1 C5 C4 . . 121.3(4) ?
    N1 C5 C6 . . 117.8(4) ?
    C4 C5 C6 . . 120.8(4) ?
    C5 C6 N2 . . 115.1(4) ?
    C5 C6 H6A . . 108.5 ?
    N2 C6 H6A . . 108.5 ?
    C5 C6 H6B . . 108.5 ?
    N2 C6 H6B . . 108.5 ?
    H6A C6 H6B . . 107.5 ?
    Si1 C7 H7A . . 109.5 ?
    Si1 C7 H7B . . 109.5 ?
    H7A C7 H7B . . 109.5 ?
    Si1 C7 H7C . . 109.5 ?
    H7A C7 H7C . . 109.5 ?
    H7B C7 H7C . . 109.5 ?
    Si1 C8 H8A . . 109.5 ?
    Si1 C8 H8B . . 109.5 ?
    H8A C8 H8B . . 109.5 ?
    Si1 C8 H8C . . 109.5 ?
    H8A C8 H8C . . 109.5 ?
    H8B C8 H8C . . 109.5 ?
    C11 C9 C10 . . 107.8(4) ?
    C11 C9 C12 . . 107.5(4) ?
    C10 C9 C12 . . 107.5(4) ?
    C11 C9 Si1 . . 111.1(3) ?
    C10 C9 Si1 . . 113.3(3) ?
    C12 C9 Si1 . . 109.4(3) ?
    C9 C10 H10A . . 109.5 ?
    C9 C10 H10B . . 109.5 ?
    H10A C10 H10B . . 109.5 ?
    C9 C10 H10C . . 109.5 ?
    H10A C10 H10C . . 109.5 ?
    H10B C10 H10C . . 109.5 ?
    C9 C11 H11A . . 109.5 ?
    C9 C11 H11B . . 109.5 ?
    H11A C11 H11B . . 109.5 ?
    C9 C11 H11C . . 109.5 ?
    H11A C11 H11C . . 109.5 ?
    H11B C11 H11C . . 109.5 ?
    C9 C12 H12A . . 109.5 ?
    C9 C12 H12B . . 109.5 ?
    H12A C12 H12B . . 109.5 ?
    C9 C12 H12C . . 109.5 ?
    H12A C12 H12C . . 109.5 ?
    H12B C12 H12C . . 109.5 ?
    Co1 C13 H13A . . 109.5 ?
    Co1 C13 H13B . . 109.5 ?
    H13A C13 H13B . . 109.5 ?
    Co1 C13 H13C . . 109.5 ?
    H13A C13 H13C . . 109.5 ?
    H13B C13 H13C . . 109.5 ?
_iucr_refine_instructions_details
;
TITL p1 in P-1
CELL 0.71073   8.4751   9.8055  10.6130  72.837  83.450  69.216
ZERR    1.00   0.0008   0.0012   0.0006   0.006   0.006   0.006
LATT  1
SFAC C H N SI CO
UNIT 26 48 4 2 2
L.S. 8
BOND $H
ACTA
FMAP 2
PLAN 20
OMIT 0 1 0
OMIT 0 0 1
TEMP -90
SIZE  0.06 0.06 0.04
REM  COLOR:green plate
WGHT    0.036900
FVAR       0.60342
CO1   5    0.508749    0.623932    0.523937    11.00000    0.03329    0.04503 =
         0.03628   -0.01471    0.00381   -0.01954
SI1   4    0.369654    0.432317    0.774884    11.00000    0.03550    0.04588 =
         0.02846   -0.00984    0.00116   -0.01216
N1    3    0.289063    0.787405    0.445250    11.00000    0.03862    0.03284 =
         0.03317   -0.01300    0.01027   -0.01468
N2    3    0.356182    0.494755    0.603650    11.00000    0.02562    0.03561 =
         0.02854   -0.00684   -0.00192   -0.00894
C1    1    0.266827    0.932798    0.375610    11.00000    0.05061    0.03796 =
         0.04997   -0.01511    0.02012   -0.01724
AFIX  43
H1A   2    0.359855    0.968113    0.363559    11.00000   -1.20000
AFIX   0
C2    1    0.113873    1.031052    0.321733    11.00000    0.05896    0.03686 =
         0.04753   -0.00391    0.01150   -0.00977
AFIX  43
H2A   2    0.101741    1.132501    0.273206    11.00000   -1.20000
AFIX   0
C3    1   -0.021798    0.980277    0.339117    11.00000    0.05121    0.04989 =
         0.05387   -0.00982   -0.00489   -0.00024
AFIX  43
H3A   2   -0.127533    1.045196    0.300309    11.00000   -1.20000
AFIX   0
C4    1   -0.001228    0.832932    0.414167    11.00000    0.03183    0.04538 =
         0.04591   -0.00951    0.00087   -0.00915
AFIX  43
H4A   2   -0.093772    0.796692    0.429449    11.00000   -1.20000
AFIX   0
C5    1    0.155975    0.738899    0.466751    11.00000    0.03692    0.04056 =
         0.02439   -0.00765    0.00185   -0.01156
C6    1    0.180802    0.582673    0.552494    11.00000    0.03846    0.04396 =
         0.03679   -0.00689    0.00347   -0.02227
AFIX  23
H6A   2    0.150136    0.525571    0.502017    11.00000   -1.20000
H6B   2    0.102004    0.589162    0.628634    11.00000   -1.20000
AFIX   0
C7    1    0.268206    0.598873    0.844560    11.00000    0.06130    0.05662 =
         0.04470   -0.02370    0.00311   -0.01773
AFIX 137
H7A   2    0.324347    0.674189    0.808033    11.00000   -1.50000
H7B   2    0.278813    0.564841    0.940760    11.00000   -1.50000
H7C   2    0.148500    0.644534    0.821258    11.00000   -1.50000
AFIX   0
C8    1    0.597503    0.346837    0.822179    11.00000    0.04464    0.06957 =
         0.03799   -0.02002   -0.00695   -0.01428
AFIX 137
H8A   2    0.657146    0.416518    0.774637    11.00000   -1.50000
H8B   2    0.647925    0.250428    0.799293    11.00000   -1.50000
H8C   2    0.606665    0.328835    0.917353    11.00000   -1.50000
AFIX   0
C9    1    0.262141    0.287749    0.856429    11.00000    0.04450    0.04231 =
         0.02857   -0.00329    0.00526   -0.00534
C10   1    0.070366    0.348834    0.831406    11.00000    0.04977    0.05444 =
         0.06828   -0.00949    0.01623   -0.02186
AFIX 137
H10A  2    0.020836    0.271942    0.880761    11.00000   -1.50000
H10B  2    0.050534    0.372227    0.736988    11.00000   -1.50000
H10C  2    0.018022    0.441098    0.860590    11.00000   -1.50000
AFIX   0
C11   1    0.338946    0.145234    0.808499    11.00000    0.04837    0.04202 =
         0.05604   -0.00733    0.00957   -0.01837
AFIX 137
H11A  2    0.278955    0.073932    0.849903    11.00000   -1.50000
H11B  2    0.458395    0.097556    0.832388    11.00000   -1.50000
H11C  2    0.328759    0.172790    0.712457    11.00000   -1.50000
AFIX   0
C12   1    0.287339    0.239276    1.007715    11.00000    0.08378    0.06419 =
         0.04020    0.00910    0.00079   -0.01866
AFIX 137
H12A  2    0.241526    0.157531    1.049124    11.00000   -1.50000
H12B  2    0.228371    0.326267    1.042960    11.00000   -1.50000
H12C  2    0.408041    0.203398    1.026656    11.00000   -1.50000
AFIX   0
C13   1    0.619958    0.725861    0.608197    11.00000    0.05536    0.08915 =
         0.05463   -0.03390    0.01299   -0.04683
AFIX 137
H13A  2    0.626850    0.818933    0.544218    11.00000   -1.50000
H13B  2    0.733858    0.657087    0.636267    11.00000   -1.50000
H13C  2    0.553152    0.751044    0.685010    11.00000   -1.50000
HKLF 4
REM  p1 in P-1
REM R1 =  0.0612 for   1685 Fo > 4sig(Fo)  and  0.1821 for all   3551 data
REM    160 parameters refined using      0 restraints
END
WGHT      0.0304      0.0000
REM Highest difference peak  0.389,  deepest hole -0.392,  1-sigma level  0.089
Q1    1   0.2593  0.3373  1.0737  11.00000  0.05    0.39
Q2    1   0.4512  0.1405  1.1016  11.00000  0.05    0.39
Q3    1   0.2355  0.0950  1.0313  11.00000  0.05    0.34
Q4    1   0.1207  0.9861  0.2026  11.00000  0.05    0.33
Q5    1   0.4123  0.5078  0.5472  11.00000  0.05    0.32
Q6    1   0.2666  0.2242  0.8496  11.00000  0.05    0.32
Q7    1   0.3836  0.4021  0.6613  11.00000  0.05    0.31
Q8    1   0.4001  0.6678  0.8219  11.00000  0.05    0.31
Q9    1   0.0284  0.3796  0.6593  11.00000  0.05    0.31
Q10   1  -0.0492  0.3060  1.0228  11.00000  0.05    0.31
Q11   1   0.5317  0.8159  0.7122  11.00000  0.05    0.31
Q12   1   0.3356  0.4981  0.4829  11.00000  0.05    0.31
Q13   1   0.3530 -0.0619  0.7958  11.00000  0.05    0.31
Q14   1   0.4328  0.5084  0.6276  11.00000  0.05    0.31
Q15   1   0.2460  0.4754  1.0560  11.00000  0.05    0.31
Q16   1   0.8092  0.1906  0.8749  11.00000  0.05    0.31
Q17   1  -0.2302  1.0637  0.3131  11.00000  0.05    0.30
Q18   1   0.2130  0.7236  0.7461  11.00000  0.05    0.30
Q19   1   0.2354  0.7443  0.4382  11.00000  0.05    0.29
Q20   1   0.7299  0.0756  0.7944  11.00000  0.05    0.29
;
data_global
_journal_date_recd_electronic     2012-07-06
_journal_date_accepted     2012-07-16
_journal_name_full     'Acta Crystallographica, Section E'
_journal_year     2012
_journal_volume     68
_journal_issue      9
_journal_page_first     m1167
_journal_page_last     m1168
_journal_paper_category     QM
_journal_paper_doi     10.1107/S1600536812032321
_journal_coeditor_code     IM2393
_publ_contact_author
;
Matthias Westerhausen
Institute of Inorganic and Analytical Chemistry
Friedrich-Schiller-Universit\"at Jena
Humboldt-Strasse 2
D-07743 Jena
Germany
;
_publ_contact_author_email     m.we@uni-jena.de
_publ_contact_author_fax     '03641 9-48102 '
_publ_contact_author_phone     '03641 9-48110 '
_publ_section_title
;\
Bis[\m-<i>N</i>-(<i>tert</i>-butyldimethylsilyl)-<i>N</i>-(pyridin-2-ylmethyl)\
amido]bis[methylcobalt(II)]
;
loop_
    _publ_author_name
    _publ_author_footnote
    _publ_author_address
    'Malassa, Astrid' ?
;
Institut f\"ur Anorganische und Analytische Chemie,
Friedrich-Schiller-Universit\"at
Jena, Humboldt-Strasse 8, 07743 Jena, Germany
;
    'Agthe, Christine' ?
;
Institut f\"ur Anorganische und Analytische Chemie,
Friedrich-Schiller-Universit\"at
Jena, Humboldt-Strasse 8, 07743 Jena, Germany
;
    'G\"orls, Helmar' .
;
Institut f\"ur Anorganische und Analytische Chemie,
Friedrich-Schiller-Universit\"at
Jena, Humboldt-Strasse 8, 07743 Jena, Germany
;
    'Westerhausen, Matthias' .
;
Institut f\"ur Anorganische und Analytische Chemie,
Friedrich-Schiller-Universit\"at
Jena, Humboldt-Strasse 8, 07743 Jena, Germany
;
