# Supplementary material for: Bis[μ-N-(tert-butyl­dimethyl­silyl)-N-(pyridin-2-ylmeth­yl)amido]­bis­[methyl­cobalt(II)]
Source: Acta Crystallogr Sect E Struct Rep Online. 2012 Aug 11;68(Pt 9):m1167–8. doi: 10.1107/S1600536812032321 (PMC3435591; doi:10.1107/S1600536812032321)
Supplement: Supplementary file 2 [file e-68-m1167-Isup2.hkl]

# 
# h,k,l, Fc-squared, Fo-squared, sigma(Fo-squared) and status flag 
# 
data_I
_shelx_title ' p1 in P-1' 
_shelx_refln_list_code          4 
_shelx_F_calc_maximum       85.86 
_exptl_crystal_F_000       314.00 
_reflns_d_resolution_high  0.7694 
 
loop_ 
 _symmetry_equiv_pos_as_xyz 
 'x, y, z' 
 '-x, -y, -z' 
 
_cell_length_a     8.4751 
_cell_length_b     9.8055 
_cell_length_c    10.6130 
_cell_angle_alpha  72.837 
_cell_angle_beta   83.450 
_cell_angle_gamma  69.216 
 
_shelx_F_squared_multiplier     1.000 
 
loop_ 
 _refln_index_h 
 _refln_index_k 
 _refln_index_l 
 _refln_F_squared_calc 
 _refln_F_squared_meas 
 _refln_F_squared_sigma 
 _refln_observed_status 
   2   0   0      136.00      139.47     16.48 o 
   3   0   0      150.80      170.67      8.24 o 
   4   0   0      255.51      248.55     11.65 o 
   5   0   0      406.19      444.76     23.34 o 
   6   0   0      603.02      663.42     28.93 o 
   7   0   0      272.43      281.74     40.78 o 
   8   0   0      498.98      562.47     63.09 o 
   9   0   0      193.53      142.81     90.63 o 
  10   0   0       22.17      -21.97     63.17 o 
  -9   1   0      236.87      269.14     82.39 o 
  -8   1   0      344.63      381.74     76.90 o 
  -7   1   0      459.02      491.07     26.98 o 
  -6   1   0      103.44      104.29     16.48 o 
  -5   1   0      123.83      134.71     21.97 o 
  -4   1   0       63.45       95.59     18.37 o 
  -3   1   0     1201.50     1183.90     50.81 o 
  -2   1   0     1366.51     1380.53     50.49 o 
  -1   1   0     6194.97     5953.15    157.26 o 
   2   1   0       21.50       24.72      7.77 o 
   3   1   0        8.89       13.73      7.06 o 
   4   1   0       66.83       62.56     17.85 o 
   5   1   0        2.40       -9.34     14.47 o 
   6   1   0      436.70      443.74     38.84 o 
   7   1   0      568.07      471.41     42.59 o 
   8   1   0        4.38      -15.87     68.66 o 
   9   1   0       26.37      -21.97     49.43 o 
  10   1   0        2.87      -16.48     63.17 o 
  -9   2   0       21.18      164.78     93.38 o 
  -8   2   0       88.49       99.94     28.84 o 
  -7   2   0       84.03       56.45     17.16 o 
  -6   2   0       16.35       27.46     16.93 o 
  -5   2   0        0.40       -3.78     23.34 o 
  -4   2   0      184.14      221.10     31.58 o 
  -3   2   0        9.34      -11.65     11.65 o 
  -2   2   0      475.90      489.42     30.21 o 
  -1   2   0       46.67       40.14     13.73 o 
   0   2   0       15.74       20.40     10.99 o 
   1   2   0        0.01       -1.37      5.83 o 
   2   2   0        0.35        4.12      7.06 o 
   3   2   0       91.64       82.48     13.59 o 
   4   2   0      112.69      155.25     21.10 o 
   5   2   0      281.99      306.40     21.97 o 
   6   2   0       12.71      -20.32     20.32 o 
   7   2   0       96.97      181.82     34.79 o 
   8   2   0        7.28       15.99     32.84 o 
   9   2   0      135.81      184.01     76.90 o 
  10   2   0      128.28      112.60     63.17 o 
  -9   3   0        0.77      -24.72     68.66 o 
  -8   3   0        0.94        2.75     57.67 o 
  -7   3   0        0.64      -43.94     46.69 o 
  -6   3   0        9.51       36.06     20.79 o 
  -5   3   0      474.21      449.93     47.31 o 
  -4   3   0      338.46      356.08     93.38 o 
  -3   3   0       97.70      100.68     39.82 o 
  -2   3   0      398.30      373.10     37.08 o 
  -1   3   0      182.91      176.84     17.48 o 
   0   3   0     1026.04      942.00     40.78 o 
   1   3   0       25.88        5.49      8.24 o 
   2   3   0     1917.08     1844.02    105.73 o 
   3   3   0     5491.35     5395.10    204.60 o 
   4   3   0      680.58      696.79     78.27 o 
   5   3   0      102.44       81.84     20.60 o 
   6   3   0        1.49       -0.98     12.00 o 
   7   3   0      247.71      264.20     39.49 o 
   8   3   0      276.71      262.81     45.36 o 
   9   3   0      391.34      392.73     74.15 o 
  10   3   0      115.17      175.77     65.91 o 
  -8   4   0        5.31      -96.12     96.12 o 
  -7   4   0      143.82      120.02     38.93 o 
  -6   4   0      231.51      223.85     35.68 o 
  -5   4   0      404.76      507.30     52.33 o 
  -4   4   0      308.34      269.69     36.29 o 
  -3   4   0      185.80      229.75     27.71 o 
  -2   4   0      110.06      178.42     63.17 o 
  -1   4   0      874.59      903.76     42.72 o 
   0   4   0      551.03      453.51     29.68 o 
   1   4   0     1347.78     1480.63     57.32 o 
   2   4   0     4943.59     5160.38    156.54 o 
   3   4   0     2590.20     2706.25     96.11 o 
   4   4   0     1364.78     1403.87     57.07 o 
   5   4   0      107.38      135.05     25.02 o 
   6   4   0       62.87       68.84     10.42 o 
   7   4   0      279.64      274.10     31.58 o 
   8   4   0      200.13      210.82     46.61 o 
   9   4   0      251.68      365.26     65.91 o 
  10   4   0      128.65      266.40    101.61 o 
  -7   5   0       73.40       71.40     63.17 o 
  -6   5   0      199.63      203.06     46.49 o 
  -5   5   0      127.11      217.33     45.61 o 
  -4   5   0      169.70      149.57     37.53 o 
  -3   5   0        9.15       -6.74     21.10 o 
  -2   5   0       28.34       -8.36     24.72 o 
  -1   5   0      133.52      137.89     25.02 o 
   0   5   0     1100.13     1071.94     56.22 o 
   1   5   0      187.76      144.12     20.79 o 
   2   5   0     1621.57     1631.33     63.17 o 
   3   5   0      760.29      760.90     49.43 o 
   4   5   0      465.23      446.13     34.79 o 
   5   5   0       54.72       51.19     23.75 o 
   6   5   0       12.80       22.45     22.27 o 
   7   5   0       26.32       28.01     10.99 o 
   8   5   0       31.83        0.00     32.96 o 
   9   5   0       88.17       68.66     74.15 o 
  10   5   0       57.57       32.96     60.42 o 
  -7   6   0       17.01      -16.48     63.17 o 
  -6   6   0        5.57      -10.99     79.64 o 
  -5   6   0       14.78       52.18     52.18 o 
  -4   6   0        9.05       -3.83     26.98 o 
  -3   6   0      109.79       84.59     28.94 o 
  -2   6   0      578.11      630.43     50.49 o 
  -1   6   0        9.66      -15.75     15.75 o 
   0   6   0       61.62      102.57     34.33 o 
   1   6   0      512.93      493.73     42.59 o 
   2   6   0        6.55       -2.75     13.73 o 
   3   6   0       11.66       52.18     19.22 o 
   4   6   0      123.12       97.88     34.33 o 
   5   6   0       78.77       33.06     24.89 o 
   6   6   0      100.19       91.20     34.33 o 
   7   6   0      130.67       99.98     48.06 o 
   8   6   0       19.34        0.00      8.24 o 
   9   6   0       35.88       28.70     26.47 o 
  10   6   0        2.94       60.42     63.17 o 
  -6   7   0        1.14       35.70     71.40 o 
  -5   7   0       35.13      -38.45     54.93 o 
  -4   7   0       49.13      101.61     52.18 o 
  -3   7   0       96.02       77.23     39.49 o 
  -2   7   0        5.69        0.39     32.96 o 
  -1   7   0      193.51      181.56     35.89 o 
   0   7   0       15.81       38.20     21.10 o 
   1   7   0       45.00       80.52     24.22 o 
   2   7   0      400.91      392.73     41.20 o 
   3   7   0      259.59      291.11     35.70 o 
   4   7   0      651.69      705.81     54.93 o 
   5   7   0      904.83      886.57    167.53 o 
   6   7   0       63.52       20.64     29.22 o 
   7   7   0       55.81      126.68     74.15 o 
   8   7   0       36.49       49.43     16.48 o 
   9   7   0       72.96       -2.75     54.93 o 
  10   7   0       79.03       98.87     68.66 o 
  -5   8   0       28.45       96.12     76.90 o 
  -4   8   0       67.76      112.60     63.17 o 
  -3   8   0       77.44      -16.48     46.69 o 
  -2   8   0       42.36        5.49     34.33 o 
  -1   8   0       22.37       54.59     38.45 o 
   0   8   0       92.24      114.64     33.61 o 
   1   8   0      256.95      268.96    112.60 o 
   2   8   0      625.65      697.57     63.17 o 
   3   8   0      441.15      483.36     46.69 o 
   4   8   0      143.19      181.26     32.96 o 
   5   8   0      293.25      370.76     49.43 o 
   6   8   0      260.04      208.48     34.95 o 
   7   8   0       54.59       98.87     52.18 o 
   8   8   0       41.10       85.14     35.70 o 
   9   8   0       78.78        2.75     60.42 o 
  10   8   0       26.71       -5.49     71.40 o 
  -4   9   0       13.18      -68.66     68.66 o 
  -3   9   0       20.56      156.54     71.40 o 
  -2   9   0        3.87       46.69     49.43 o 
  -1   9   0       50.97       -2.75     41.20 o 
   0   9   0       62.84       87.32     36.94 o 
   1   9   0        3.08      -16.17     25.73 o 
   2   9   0       96.84      123.59     38.45 o 
   3   9   0      147.96       90.63     41.20 o 
   4   9   0      240.51      219.71     41.20 o 
   5   9   0       11.76       21.97     32.96 o 
   6   9   0       17.84       -5.49     30.21 o 
   7   9   0        0.17       87.88     68.66 o 
   8   9   0       38.15       90.63     93.38 o 
   9   9   0       13.83       60.42     71.40 o 
  -2  10   0        1.70       27.46     54.93 o 
  -1  10   0        0.44      -57.67     57.67 o 
   0  10   0        2.76       19.22     46.69 o 
   1  10   0        8.10      -19.22     41.20 o 
   2  10   0        3.10      -57.67     57.67 o 
   3  10   0       11.34       30.21     43.94 o 
   4  10   0        0.73      -32.96     46.69 o 
   5  10   0        9.87       27.46     46.69 o 
   6  10   0       15.41       19.22     52.18 o 
   7  10   0       38.02      120.84     87.88 o 
   8  10   0        7.25      -21.97     85.14 o 
   0  11   0        1.69       49.43     57.67 o 
   1  11   0        4.81      -52.18     52.18 o 
   2  11   0        8.80      -16.48     71.40 o 
   3  11   0       29.27       27.46     52.18 o 
   4  11   0       96.06      203.23     71.40 o 
   5  11   0       37.30      -35.70     54.93 o 
   6  11   0       49.98       57.67     60.42 o 
   7  11   0       34.23       79.64     74.15 o 
   3  12   0       27.39      107.11     74.15 o 
   4  12   0       76.60      -57.67     63.17 o 
   5  12   0       55.39       82.39     74.15 o 
  -7 -11   1       11.63       68.66     68.66 o 
  -6 -11   1       11.20       41.20     71.40 o 
  -5 -11   1        4.63       -5.49     60.42 o 
  -4 -11   1       93.98       63.17     54.93 o 
  -3 -11   1       55.63      -19.22     54.93 o 
  -2 -11   1       28.36       87.88     63.17 o 
  -1 -11   1       14.70       52.18     71.40 o 
   0 -11   1        3.88      -82.39     82.39 o 
  -8 -10   1        0.11      -57.67     63.17 o 
  -7 -10   1       15.47      -10.30     44.70 o 
  -6 -10   1        0.83        5.49     49.43 o 
  -5 -10   1        7.46       38.45     54.93 o 
  -4 -10   1       48.57      101.61     68.66 o 
  -3 -10   1       17.62       38.45     49.43 o 
  -2 -10   1        0.25       85.14     52.18 o 
  -1 -10   1       21.63        8.24     49.43 o 
   0 -10   1       16.44      -16.48     49.43 o 
   1 -10   1       43.56      137.32     87.88 o 
   2 -10   1        8.22       27.46     54.93 o 
  -9  -9   1       41.92       19.22     65.91 o 
  -8  -9   1      149.85      118.09     63.17 o 
  -7  -9   1       38.39       93.38     52.18 o 
  -6  -9   1       16.02       49.43     49.43 o 
  -5  -9   1        5.71      -57.67     57.67 o 
  -4  -9   1        4.72        0.00     27.46 o 
  -3  -9   1      132.05       68.66     60.42 o 
  -2  -9   1       85.75       74.15     35.70 o 
  -1  -9   1       73.31       27.46     30.21 o 
   0  -9   1      140.30      166.57     45.36 o 
   1  -9   1       81.24      255.41     79.64 o 
   2  -9   1       35.50       98.87     63.17 o 
   3  -9   1        3.03       87.88     60.42 o 
  -9  -8   1       58.42       43.94     68.66 o 
  -8  -8   1      159.18      255.41     71.40 o 
  -7  -8   1      113.42       43.94     52.18 o 
  -6  -8   1      326.18      299.35     52.18 o 
  -5  -8   1       69.82       57.67     32.96 o 
  -4  -8   1       64.20       76.90     32.96 o 
  -3  -8   1      229.55      241.68     35.70 o 
  -2  -8   1      478.59      422.94     49.43 o 
  -1  -8   1      344.11      300.91     34.93 o 
   0  -8   1      116.67      140.18     46.84 o 
   1  -8   1       94.88       63.88     48.06 o 
   2  -8   1       47.33       93.68     42.89 o 
   3  -8   1        4.68       30.21     49.43 o 
   4  -8   1       25.82      -19.22     52.18 o 
   5  -8   1        3.13      -38.45     68.66 o 
 -10  -7   1       66.70       65.91     65.91 o 
  -9  -7   1      111.64       16.48     54.93 o 
  -8  -7   1      121.33      126.33     30.21 o 
  -7  -7   1       39.60       26.47     31.58 o 
  -6  -7   1       41.27       33.43     23.34 o 
  -5  -7   1      541.28      538.86     41.54 o 
  -4  -7   1      111.44      112.60     30.21 o 
  -3  -7   1       76.34       96.12     27.46 o 
  -2  -7   1      368.07      431.18     38.45 o 
  -1  -7   1      533.25      662.20    115.35 o 
   0  -7   1       42.61       48.99     23.75 o 
   1  -7   1       25.58        5.38     23.06 o 
   2  -7   1      121.05       38.35     28.11 o 
   3  -7   1       27.47       20.25     30.89 o 
   4  -7   1        9.79       16.48     43.94 o 
   5  -7   1       34.98      -13.73     52.18 o 
   6  -7   1        2.26       54.93     60.42 o 
 -10  -6   1       30.45       24.72     60.42 o 
  -9  -6   1       10.51      -14.60     53.55 o 
  -8  -6   1       16.69       19.22     13.73 o 
  -7  -6   1       16.14        4.58     17.78 o 
  -6  -6   1        9.78       17.66     15.30 o 
  -5  -6   1        8.77        3.75     21.10 o 
  -4  -6   1      428.26      386.61     54.93 o 
  -3  -6   1       22.70       30.21     16.48 o 
  -2  -6   1       41.34       52.18     21.97 o 
  -1  -6   1       16.91       26.01     15.75 o 
   0  -6   1       89.21      120.96     24.22 o 
   1  -6   1       90.75       93.46     34.33 o 
   2  -6   1        0.22        9.91     22.27 o 
   3  -6   1      224.39      235.65     38.69 o 
   4  -6   1        5.33        3.90     36.74 o 
   5  -6   1        2.34        8.24     49.43 o 
   6  -6   1        0.10       46.69     60.42 o 
 -10  -5   1        0.71       32.96     74.15 o 
  -9  -5   1       42.05        8.24     49.43 o 
  -8  -5   1      266.34      278.93     33.52 o 
  -7  -5   1       64.74       75.40     24.72 o 
  -6  -5   1      292.37      284.44     24.80 o 
  -5  -5   1      215.92      218.64     34.33 o 
  -4  -5   1      459.26      456.31     39.82 o 
  -3  -5   1      457.03      494.34     35.70 o 
  -2  -5   1      145.79      115.35     19.22 o 
  -1  -5   1       50.72       28.84     13.59 o 
   0  -5   1      759.07      826.65     53.17 o 
   1  -5   1      983.07      975.21     65.91 o 
   2  -5   1      284.56      300.48     33.94 o 
   3  -5   1       92.32       76.99     27.71 o 
   4  -5   1      355.44      388.94     53.55 o 
   5  -5   1       40.38       39.87     24.89 o 
   6  -5   1       49.33       74.15     49.43 o 
   7  -5   1       24.48       82.39     60.42 o 
 -10  -4   1       71.05       68.66     71.40 o 
  -9  -4   1      127.86      159.29     24.72 o 
  -8  -4   1      369.63      364.39     41.20 o 
  -7  -4   1      467.43      601.93     48.06 o 
  -6  -4   1      918.17      959.99     39.05 o 
  -5  -4   1      926.87      867.89     33.85 o 
  -4  -4   1      596.23      652.59     41.45 o 
  -3  -4   1      238.09      211.45     23.06 o 
  -2  -4   1     1369.85     1483.03     57.67 o 
  -1  -4   1      646.39      588.57     39.82 o 
   0  -4   1      536.41      394.51     43.94 o 
   1  -4   1     2068.45     1985.76     81.29 o 
   2  -4   1      726.72      703.24     46.49 o 
   3  -4   1      329.43      292.69     35.54 o 
   4  -4   1       75.07       65.91     25.73 o 
   5  -4   1       12.76       51.84     50.81 o 
   6  -4   1      159.60      134.02     30.12 o 
   7  -4   1      123.47       68.34     43.94 o 
   8  -4   1       64.74      230.69    120.84 o 
 -10  -3   1       28.36       49.43     60.42 o 
  -9  -3   1      242.16      192.24     63.17 o 
  -8  -3   1      346.03      321.38     52.74 o 
  -7  -3   1      583.80      481.82     46.84 o 
  -6  -3   1      724.20      740.18     39.51 o 
  -5  -3   1        1.38       15.10     12.36 o 
  -4  -3   1        4.50        6.99     19.22 o 
  -3  -3   1      178.85      225.80     31.58 o 
  -2  -3   1     3344.06     3552.78    110.69 o 
  -1  -3   1     4302.60     4226.62    134.57 o 
   0  -3   1      523.65      502.36     28.11 o 
   1  -3   1      290.43      271.45     24.22 o 
   2  -3   1       47.84       45.64     28.84 o 
   3  -3   1        4.06       14.05     16.42 o 
   4  -3   1        5.57       10.66     15.75 o 
   5  -3   1       37.94        3.84     35.70 o 
   6  -3   1        8.73       15.88     21.77 o 
   7  -3   1      113.74      136.83     38.47 o 
   8  -3   1       15.39      -13.73     57.67 o 
 -10  -2   1       41.37        8.24     57.67 o 
  -9  -2   1      160.98      123.59     60.42 o 
  -8  -2   1       34.33       46.55     50.81 o 
  -7  -2   1       25.46       23.34     22.35 o 
  -6  -2   1       54.77       57.00     12.50 o 
  -5  -2   1      152.91      129.69     16.22 o 
  -4  -2   1      596.85      567.50     33.61 o 
  -3  -2   1       53.89       89.95     21.97 o 
  -2  -2   1     5141.68     4927.04    138.76 o 
  -1  -2   1      546.09      543.78     27.46 o 
   0  -2   1      233.32      230.73     17.48 o 
   1  -2   1      549.01      568.59     28.84 o 
   2  -2   1     1039.53     1164.05     49.49 o 
   3  -2   1      144.16      116.77     19.42 o 
   4  -2   1      537.73      527.73     48.06 o 
   5  -2   1       76.32      126.15     21.84 o 
   6  -2   1       10.48       12.76     14.47 o 
   7  -2   1        4.82       27.04     24.36 o 
   8  -2   1        2.94        1.10     15.10 o 
   9  -2   1       12.64      -30.21     68.66 o 
 -10  -1   1        1.13      189.50    107.11 o 
  -9  -1   1        3.62      -24.72     52.18 o 
  -8  -1   1       21.87        1.37     30.35 o 
  -7  -1   1      574.96      551.29     54.71 o 
  -6  -1   1     1011.21     1076.38    129.08 o 
  -5  -1   1      696.77      640.04     39.77 o 
  -4  -1   1      197.80      180.53     12.93 o 
  -3  -1   1     1271.50     1294.09     37.55 o 
  -2  -1   1       68.77       67.84      4.57 o 
  -1  -1   1     2058.09     2120.96     41.72 o 
   0  -1   1      333.17      293.87     11.17 o 
   1  -1   1     2612.78     2599.19     64.00 o 
   2  -1   1     2026.42     1868.47     51.82 o 
   3  -1   1     6193.43     6188.02    138.69 o 
   4  -1   1      348.99      315.75     15.15 o 
   5  -1   1      192.69      173.43     30.21 o 
   6  -1   1      138.25      165.74     65.91 o 
   7  -1   1       64.28       71.20     16.48 o 
   8  -1   1      119.99       54.93     54.93 o 
   9  -1   1      111.65       32.96     60.42 o 
 -10   0   1       14.59       68.66     71.40 o 
  -9   0   1       10.68        8.24     54.93 o 
  -8   0   1       91.24       96.12     65.91 o 
  -7   0   1      119.23      104.36     33.01 o 
  -6   0   1     2068.03     2306.44     95.76 o 
  -5   0   1      795.07      777.42     24.22 o 
  -4   0   1     1696.89     1759.07     48.22 o 
  -3   0   1     1367.47     1381.08     38.61 o 
  -2   0   1     1175.67     1145.92     31.50 o 
  -1   0   1        3.46       10.99      2.46 o 
   1   0   1     3151.71     3007.26     63.31 o 
   2   0   1     3857.59     3712.00     66.65 o 
   3   0   1     1970.96     1925.33     50.27 o 
   4   0   1       81.95       48.49     11.64 o 
   5   0   1      129.45      128.25      9.14 o 
   6   0   1      254.44      267.99     34.33 o 
   7   0   1      137.06      121.14     34.79 o 
   8   0   1      251.57      288.37     71.40 o 
   9   0   1      186.44      203.23     68.66 o 
  10   0   1       84.95      -30.21     93.38 o 
  -9   1   1       21.06       71.40     65.91 o 
  -8   1   1       97.95       54.93     46.69 o 
  -7   1   1      489.16      436.74     23.30 o 
  -6   1   1      422.96      405.98     21.10 o 
  -5   1   1      456.28      466.49     30.21 o 
  -4   1   1      518.57      498.17     26.09 o 
  -3   1   1      793.52      792.32    100.24 o 
  -2   1   1      810.91      786.14     32.00 o 
  -1   1   1      597.93      551.07     24.22 o 
   2   1   1      147.96      135.96     11.65 o 
   3   1   1       23.01       31.90      5.49 o 
   4   1   1      179.27      101.86     43.94 o 
   5   1   1        3.14        9.76     17.16 o 
   6   1   1      219.86      239.47     34.31 o 
   7   1   1       54.61       48.46     59.05 o 
   8   1   1        4.23        7.16     34.33 o 
   9   1   1       43.55       96.12     60.42 o 
  10   1   1       34.54      151.05    101.61 o 
  -9   2   1        1.02      -32.96     60.42 o 
  -8   2   1       25.48        2.96     12.51 o 
  -7   2   1       94.64      113.05     18.37 o 
  -6   2   1      113.05      151.40     35.57 o 
  -5   2   1      101.27      119.88     25.02 o 
  -4   2   1      309.93      310.32     32.33 o 
  -3   2   1      508.10      485.34     33.94 o 
  -2   2   1        7.04       30.21     11.65 o 
  -1   2   1       16.51       38.45      8.58 o 
   0   2   1      140.72      111.94     23.34 o 
   1   2   1        0.07       13.73      6.59 o 
   2   2   1       37.97       31.43      8.58 o 
   3   2   1       60.27       49.43     12.51 o 
   4   2   1      579.78      569.88     22.34 o 
   5   2   1     1058.98     1035.29     50.81 o 
   6   2   1     1269.07     1246.95    109.85 o 
   7   2   1       18.97       44.25     28.84 o 
   8   2   1       15.04       41.95     64.54 o 
   9   2   1        3.21      -46.69     46.69 o 
  10   2   1       15.60      101.61     68.66 o 
  -9   3   1        5.39       71.40    104.36 o 
  -8   3   1       15.37       -5.49     24.72 o 
  -7   3   1        7.69      -23.54     26.36 o 
  -6   3   1       11.65        7.75     32.84 o 
  -5   3   1       41.94       60.72     25.73 o 
  -4   3   1      973.94      934.28     56.22 o 
  -3   3   1     3354.66     3575.03    128.62 o 
  -2   3   1     1400.92     1473.03     65.91 o 
  -1   3   1      137.14      120.37     14.47 o 
   0   3   1        1.66        0.00      9.71 o 
   1   3   1       58.19       63.17     10.99 o 
   2   3   1       15.56       22.22     12.36 o 
   3   3   1     1940.27     1966.93     69.83 o 
   4   3   1     1126.78     1066.50     51.22 o 
   5   3   1     3766.58     3724.70    234.81 o 
   6   3   1     1298.15     1335.86     50.81 o 
   7   3   1      192.98      226.76     46.69 o 
   8   3   1        2.45      -38.45     38.45 o 
   9   3   1       68.24       98.87     57.67 o 
  10   3   1       73.86       96.12     60.42 o 
  -8   4   1        1.10      -43.94     65.91 o 
  -7   4   1       18.53       16.61     38.61 o 
  -6   4   1        3.46      -13.05     29.47 o 
  -5   4   1      264.99      306.90     50.81 o 
  -4   4   1     1881.98     2066.10     92.97 o 
  -3   4   1     1427.49     1543.42     71.15 o 
  -2   4   1      934.56      956.65     51.22 o 
  -1   4   1      252.83      251.90     25.25 o 
   0   4   1       31.58       40.77     12.51 o 
   1   4   1      735.87      732.71     39.77 o 
   2   4   1      618.75      661.87     35.70 o 
   3   4   1     2520.98     2571.37     94.62 o 
   4   4   1     3466.06     3527.10    225.20 o 
   5   4   1     1303.60     1290.99     58.26 o 
   6   4   1      251.28      226.91     30.05 o 
   7   4   1       27.73       23.59     12.68 o 
   8   4   1       42.81       23.10     48.06 o 
   9   4   1      114.39      101.61     60.42 o 
  10   4   1      113.22       90.63     60.42 o 
  -7   5   1        3.01      -43.94     57.67 o 
  -6   5   1      141.22      208.72     82.39 o 
  -5   5   1      158.42      211.53     45.52 o 
  -4   5   1      348.39      428.81     86.51 o 
  -3   5   1      155.60      145.74     38.84 o 
  -2   5   1      408.59      362.21     63.17 o 
  -1   5   1      101.38       99.05     20.32 o 
   0   5   1      363.67      415.76     31.65 o 
   1   5   1       73.50       83.79     19.42 o 
   2   5   1      886.99      807.42     41.20 o 
   3   5   1     1336.38     1323.50     55.32 o 
   4   5   1      375.62      428.93     35.89 o 
   5   5   1      214.76      251.90     29.13 o 
   6   5   1       18.89       24.72     27.19 o 
   7   5   1       26.33       15.26     25.73 o 
   8   5   1        6.92        4.70     18.46 o 
   9   5   1        1.02      -19.22     46.69 o 
  10   5   1       55.79       35.70     63.17 o 
  -7   6   1        2.35      -96.12     96.12 o 
  -6   6   1        0.90        0.00     52.18 o 
  -5   6   1       10.87      -16.48     41.20 o 
  -4   6   1        9.31      -49.43     49.43 o 
  -3   6   1       97.87       93.55     30.89 o 
  -2   6   1       58.12       49.78     23.06 o 
  -1   6   1      104.65       90.99     21.36 o 
   0   6   1      112.49       77.02     22.27 o 
   1   6   1       22.98       18.90     15.75 o 
   2   6   1       40.92       41.20     16.48 o 
   3   6   1       54.00       52.18     19.22 o 
   4   6   1       15.32       21.34     43.94 o 
   5   6   1      139.27      164.56     38.45 o 
   6   6   1      219.57      259.73     89.26 o 
   7   6   1      312.50      319.50     57.67 o 
   8   6   1      336.43      287.15     83.76 o 
   9   6   1        3.93      -12.47     26.09 o 
  10   6   1        0.25      131.82     98.87 o 
  -6   7   1        0.19       49.43     71.40 o 
  -5   7   1        4.71       -8.24     52.18 o 
  -4   7   1       63.33        2.75     43.94 o 
  -3   7   1        1.46       53.40     34.79 o 
  -2   7   1      110.81       88.15     29.68 o 
  -1   7   1     1017.25      915.80     71.88 o 
   0   7   1      563.59      644.84     53.17 o 
   1   7   1       85.03       29.11     23.75 o 
   2   7   1        1.51       -5.49     16.48 o 
   3   7   1       16.80       16.48     19.22 o 
   4   7   1      595.00      557.51     43.94 o 
   5   7   1      762.41      766.52    113.97 o 
   6   7   1      311.43      395.94     53.38 o 
   7   7   1      254.84      267.88     67.29 o 
   8   7   1      394.21      296.61     79.64 o 
   9   7   1       81.19      109.85     54.93 o 
  10   7   1       30.44      -52.18    101.61 o 
  -5   8   1        3.64        2.75     63.17 o 
  -4   8   1       35.89       38.45     54.93 o 
  -3   8   1      216.99      126.33     79.64 o 
  -2   8   1      186.85      185.01     68.66 o 
  -1   8   1      188.58      184.88     40.64 o 
   0   8   1      233.27      250.93     43.54 o 
   1   8   1      211.04      233.04     42.57 o 
   2   8   1      219.88      222.45     35.70 o 
   3   8   1      227.62      219.71     38.45 o 
   4   8   1        1.78      -10.99     24.72 o 
   5   8   1      636.56      626.17     57.67 o 
   6   8   1      348.55      299.96     57.67 o 
   7   8   1      227.50      226.57     46.61 o 
   8   8   1       94.22       54.93     52.18 o 
   9   8   1       80.83      -60.42     76.90 o 
  10   8   1       16.31       46.69     76.90 o 
  -4   9   1       10.85      107.11     76.90 o 
  -3   9   1       35.78       76.90     60.42 o 
  -2   9   1       91.80      151.05     74.15 o 
  -1   9   1       44.08       -2.75     38.45 o 
   0   9   1       78.19      122.18     40.91 o 
   1   9   1        3.31      -11.20     23.29 o 
   2   9   1       82.27       85.14     32.96 o 
   3   9   1        2.52       -5.49     24.72 o 
   4   9   1       15.08       19.22     35.70 o 
   5   9   1       11.11      131.82     38.45 o 
   6   9   1      184.10      126.33     46.69 o 
   7   9   1       55.62       82.53     52.18 o 
   8   9   1        3.82        0.00     52.18 o 
   9   9   1        0.05       35.70     65.91 o 
  -2  10   1        2.51       30.21     60.42 o 
  -1  10   1        1.81       60.42     60.42 o 
   0  10   1        0.06       -8.24     46.69 o 
   1  10   1       11.38      -19.22     49.43 o 
   2  10   1       59.76       57.67     49.43 o 
   3  10   1       10.55       52.18     43.94 o 
   4  10   1        2.05       16.48     41.20 o 
   5  10   1       16.04       30.21     49.43 o 
   6  10   1        0.56      -38.45     46.69 o 
   7  10   1       63.79       35.70     54.93 o 
   8  10   1       92.67      104.36     71.40 o 
   9  10   1       15.88      -52.18     57.67 o 
   1  11   1       48.21      173.02     68.66 o 
   2  11   1       13.64       43.94     49.43 o 
   3  11   1       27.17       85.14     65.91 o 
   4  11   1       12.66       41.20     52.18 o 
   5  11   1       43.39       19.22     52.18 o 
   6  11   1       52.95       82.39     57.67 o 
   7  11   1       69.92       19.22     68.66 o 
   8  11   1      114.93      123.59     71.40 o 
   2  12   1       22.65       -2.75     71.40 o 
   3  12   1        8.47       32.96     60.42 o 
   4  12   1       47.76      -43.94     52.18 o 
   5  12   1       52.36       32.96     68.66 o 
   6  12   1       10.99        5.49     65.91 o 
  -6 -11   2        0.14       -5.49     49.43 o 
  -5 -11   2        1.28      -68.66     68.66 o 
  -4 -11   2        6.15      -49.43     54.93 o 
  -3 -11   2       21.28        2.75     60.42 o 
  -2 -11   2       32.83       68.66     63.17 o 
  -7 -10   2        2.64      -40.64     40.64 o 
  -6 -10   2       20.01      -76.90     76.90 o 
  -5 -10   2       50.51      -10.99     54.93 o 
  -4 -10   2        4.68       68.66     57.67 o 
  -3 -10   2       43.50      107.11     74.15 o 
  -2 -10   2        0.73        8.24     46.69 o 
  -1 -10   2        0.05      -19.22     54.93 o 
   0 -10   2        3.95      -32.96     52.18 o 
   1 -10   2       53.67      115.35     74.15 o 
  -8  -9   2       48.02       48.88     43.40 o 
  -7  -9   2       59.86       49.43     54.93 o 
  -6  -9   2       99.97      137.32     60.42 o 
  -5  -9   2      115.88      175.77     49.43 o 
  -4  -9   2       18.18        0.00     35.70 o 
  -3  -9   2       18.49        5.49     38.45 o 
  -2  -9   2       20.94       24.72     41.20 o 
  -1  -9   2       59.41       57.67     49.43 o 
   0  -9   2      118.21       10.99     57.67 o 
   1  -9   2       66.82       19.22     46.69 o 
   2  -9   2      135.56      222.45     93.38 o 
   3  -9   2       21.52       57.67     76.90 o 
  -9  -8   2       32.73      -57.67     63.17 o 
  -8  -8   2      146.61      164.78     63.17 o 
  -7  -8   2      212.27      189.50     43.94 o 
  -6  -8   2      248.56      211.47     68.66 o 
  -5  -8   2      163.63      159.86     34.31 o 
  -4  -8   2      118.29      130.85     38.45 o 
  -3  -8   2       63.37       16.48     27.46 o 
  -2  -8   2      139.96      120.84     32.96 o 
  -1  -8   2       30.60       27.46     27.46 o 
   0  -8   2      161.31      154.63     40.91 o 
   1  -8   2      249.97      307.59     74.15 o 
   2  -8   2      196.19      241.68     65.91 o 
   3  -8   2       23.19       -5.49     49.43 o 
   4  -8   2        2.40       -8.24     93.38 o 
 -10  -7   2       21.17      -30.21     71.40 o 
  -9  -7   2       23.14       90.63     82.39 o 
  -8  -7   2      121.86      244.42     63.17 o 
  -7  -7   2      195.96      178.18     29.92 o 
  -6  -7   2      191.21      248.26     34.31 o 
  -5  -7   2      662.85      609.46     43.18 o 
  -4  -7   2        9.41       30.50     17.77 o 
  -3  -7   2       13.02       -2.75     19.22 o 
  -2  -7   2       26.74       32.96     21.97 o 
  -1  -7   2      210.11      190.71     25.73 o 
   0  -7   2      232.76      227.76     36.74 o 
   1  -7   2      192.29      245.89     41.72 o 
   2  -7   2        7.03       53.68     54.93 o 
   3  -7   2        0.06      -16.27     26.16 o 
   4  -7   2        0.78       65.91     74.15 o 
   5  -7   2        0.45      -60.42     79.64 o 
 -10  -6   2        0.03      -13.73     71.40 o 
  -9  -6   2        1.22      -29.79     39.82 o 
  -8  -6   2      208.33      156.54     74.15 o 
  -7  -6   2       52.66       66.25     21.13 o 
  -6  -6   2       11.77       19.63     20.25 o 
  -5  -6   2      118.74      135.83     23.75 o 
  -4  -6   2        8.81      -18.68     38.45 o 
  -3  -6   2      302.87      263.65     30.21 o 
  -2  -6   2      162.76      148.30     24.72 o 
  -1  -6   2        4.42        6.04     13.71 o 
   0  -6   2        1.39       12.36     26.09 o 
   1  -6   2       29.63       41.55     22.27 o 
   2  -6   2       46.05        0.24     49.43 o 
   3  -6   2      317.75      362.93     40.12 o 
   4  -6   2       28.34       21.97     41.20 o 
   5  -6   2       17.77      -26.85     86.51 o 
   6  -6   2       10.81      107.11     63.17 o 
 -10  -5   2        5.80        8.24     65.91 o 
  -9  -5   2       30.86       74.15     57.67 o 
  -8  -5   2       18.01        3.60     50.81 o 
  -7  -5   2       61.08       75.60     37.08 o 
  -6  -5   2      262.71      289.05     23.34 o 
  -5  -5   2      843.87      901.10     39.91 o 
  -4  -5   2      400.98      357.49     23.29 o 
  -3  -5   2      309.28      351.31     46.69 o 
  -2  -5   2      361.29      332.31     30.21 o 
  -1  -5   2      209.43      223.69     45.31 o 
   0  -5   2      423.71      393.87     28.11 o 
   1  -5   2      596.67      635.17     48.55 o 
   2  -5   2       87.03       95.49     26.16 o 
   3  -5   2      370.26      494.15     61.79 o 
   4  -5   2      568.44      620.51     46.84 o 
   5  -5   2      150.61       75.93     54.93 o 
   6  -5   2        9.78       24.72     71.40 o 
   7  -5   2        6.54      -30.21     49.43 o 
 -10  -4   2       63.55       85.14     63.17 o 
  -9  -4   2       66.92       -5.49     24.72 o 
  -8  -4   2      379.04      366.64     36.56 o 
  -7  -4   2      350.73      390.80     34.51 o 
  -6  -4   2      453.27      476.30     31.58 o 
  -5  -4   2     1245.25     1287.89     49.45 o 
  -4  -4   2      732.32      740.04     31.99 o 
  -3  -4   2      886.78      922.56     48.06 o 
  -2  -4   2      824.56      817.09     33.52 o 
  -1  -4   2       50.76       21.97     13.73 o 
   0  -4   2      361.34      370.60     30.05 o 
   1  -4   2      703.66      701.35     42.20 o 
   2  -4   2     1498.87     1487.92     72.78 o 
   3  -4   2      498.49      543.41     36.07 o 
   4  -4   2      673.12      717.30     45.70 o 
   5  -4   2       21.11       44.86     23.06 o 
   6  -4   2        5.78       47.51     70.03 o 
   7  -4   2        0.19       30.06     35.57 o 
   8  -4   2       10.46      -52.18     96.12 o 
 -10  -3   2       14.54       35.70     63.17 o 
  -9  -3   2       85.58      107.11     57.67 o 
  -8  -3   2      204.90      243.10     56.30 o 
  -7  -3   2      239.34      247.17     21.77 o 
  -6  -3   2      613.87      645.19     94.75 o 
  -5  -3   2      588.72      544.64     25.00 o 
  -4  -3   2      584.91      625.36     43.94 o 
  -3  -3   2       16.46       22.89     13.73 o 
  -2  -3   2      101.03      105.46     21.97 o 
  -1  -3   2      968.03      999.20     56.30 o 
   0  -3   2        0.98       12.98      9.54 o 
   1  -3   2      782.39      725.99     30.95 o 
   2  -3   2      335.04      315.16     21.77 o 
   3  -3   2      180.79      159.90     20.79 o 
   4  -3   2      104.03       91.95     32.96 o 
   5  -3   2        5.76        6.59     32.96 o 
   6  -3   2       72.50       75.27     34.33 o 
   7  -3   2        4.79      -65.91     65.91 o 
   8  -3   2        2.91      -35.70     60.42 o 
 -10  -2   2        3.67      -87.88     87.88 o 
  -9  -2   2        0.41      -49.43     49.43 o 
  -8  -2   2        9.10       -1.37     72.78 o 
  -7  -2   2       20.29        2.75     21.36 o 
  -6  -2   2       99.41       99.06     13.59 o 
  -5  -2   2       90.97       84.49     14.96 o 
  -4  -2   2      327.58      332.10     54.93 o 
  -3  -2   2      175.28      169.93     15.10 o 
  -2  -2   2      129.65      107.11     10.55 o 
  -1  -2   2       27.67       50.93     16.48 o 
   0  -2   2       35.76       23.00      7.06 o 
   1  -2   2      275.48      324.70     19.22 o 
   2  -2   2      871.99      930.55     34.79 o 
   3  -2   2       79.84       43.05     13.18 o 
   4  -2   2      156.24      161.24     26.09 o 
   5  -2   2       68.01       54.21     13.03 o 
   6  -2   2       96.19       96.85     22.85 o 
   7  -2   2      135.42      115.44     26.47 o 
   8  -2   2        5.41       -1.96     32.96 o 
   9  -2   2       17.48        5.49     63.17 o 
 -10  -1   2       33.58       85.14     76.90 o 
  -9  -1   2       45.21       38.45     52.18 o 
  -8  -1   2        1.62      -18.20     35.70 o 
  -7  -1   2      286.09      321.62     47.55 o 
  -6  -1   2       86.16       95.78     29.47 o 
  -5  -1   2      445.16      489.10     36.74 o 
  -4  -1   2      114.85      107.39      7.37 o 
  -3  -1   2     2383.57     2426.58     51.06 o 
  -2  -1   2      641.21      596.94     30.21 o 
  -1  -1   2     1306.06     1304.98     29.13 o 
   0  -1   2     2389.04     2227.95     48.55 o 
   1  -1   2     1277.95     1267.77     33.01 o 
   2  -1   2     2583.03     2541.28     79.64 o 
   3  -1   2     1800.74     1847.43     56.89 o 
   4  -1   2      610.96      558.47     28.84 o 
   5  -1   2      546.04      598.16     31.93 o 
   6  -1   2      372.59      502.83     38.61 o 
   7  -1   2      175.43      156.42     13.71 o 
   8  -1   2       59.77       46.69     54.93 o 
   9  -1   2       18.96       27.46     60.42 o 
 -10   0   2      133.68       74.15     74.15 o 
  -9   0   2      126.56      178.51     74.15 o 
  -8   0   2       18.14      -34.29     35.89 o 
  -7   0   2        3.20        5.30     27.71 o 
  -6   0   2     1039.93     1114.02     60.96 o 
  -5   0   2     1322.25     1311.70     66.03 o 
  -4   0   2     1337.87     1307.30     52.18 o 
  -3   0   2     1871.39     1865.78     51.29 o 
  -2   0   2      824.39      773.59     19.77 o 
  -1   0   2     5525.22     5528.89     92.25 o 
   0   0   2      991.15     1005.44     19.88 o 
   1   0   2      201.07      200.15      6.87 o 
   2   0   2      261.60      301.64     11.17 o 
   3   0   2     4128.30     4280.94     87.96 o 
   4   0   2     3226.10     3250.29     82.25 o 
   5   0   2      398.28      368.13     23.67 o 
   6   0   2      177.84      170.96     17.61 o 
   7   0   2       61.78       25.02     28.84 o 
   8   0   2       15.83       47.97    122.21 o 
   9   0   2       26.16       68.66     60.42 o 
  10   0   2        8.70       71.40    104.36 o 
  -9   1   2        4.77       19.22     82.39 o 
  -8   1   2        7.02       41.20     54.93 o 
  -7   1   2        0.80       23.62     59.05 o 
  -6   1   2      382.47      380.53     30.36 o 
  -5   1   2     1439.41     1469.89     50.16 o 
  -4   1   2     1452.43     1422.31     37.83 o 
  -3   1   2     1181.24     1113.23     27.71 o 
  -2   1   2      258.01      226.58     15.54 o 
  -1   1   2     1823.76     1893.92     57.87 o 
   0   1   2       10.55       12.36      3.88 o 
   1   1   2      204.17      186.75      8.58 o 
   2   1   2       88.66       93.29      6.87 o 
   3   1   2     1539.59     1522.49     36.31 o 
   4   1   2      970.41      880.40     37.08 o 
   5   1   2        0.63      -18.28     18.28 o 
   6   1   2      156.55      111.98     25.02 o 
   7   1   2       52.44       53.70     28.11 o 
   8   1   2        9.06      -27.46     43.94 o 
   9   1   2       11.49      -41.20     52.18 o 
  10   1   2        7.96       -5.49     60.42 o 
  -9   2   2       29.06       76.90     87.88 o 
  -8   2   2       16.33       12.87     17.85 o 
  -7   2   2        2.38        6.87     13.59 o 
  -6   2   2      108.47      125.65     24.01 o 
  -5   2   2      150.37      135.91     15.15 o 
  -4   2   2        4.80       10.99     19.77 o 
  -3   2   2       33.49       34.24     14.47 o 
  -2   2   2      154.56      164.60     19.13 o 
  -1   2   2      377.34      425.19     42.57 o 
   0   2   2     6950.97     6024.67    163.09 o 
   1   2   2      194.91      214.25     13.59 o 
   2   2   2      227.30      210.49     19.22 o 
   3   2   2      219.28      211.36     28.84 o 
   4   2   2      164.17      169.25     28.84 o 
   5   2   2      254.54      247.80     17.19 o 
   6   2   2      769.14      756.62     94.75 o 
   7   2   2       44.87       20.60     27.19 o 
   8   2   2      277.57      335.74    108.48 o 
   9   2   2       71.80       74.15     54.93 o 
  10   2   2       10.29       68.66     68.66 o 
  -8   3   2       61.16       96.12     35.70 o 
  -7   3   2       59.61      107.11     41.20 o 
  -6   3   2       64.39       69.45     19.22 o 
  -5   3   2       11.38        0.78     26.36 o 
  -4   3   2       18.30       11.70     21.97 o 
  -3   3   2     1491.66     1480.74     98.87 o 
  -2   3   2     1391.71     1524.20     64.00 o 
  -1   3   2     3852.04     3775.16    118.09 o 
   0   3   2      263.23      238.20     17.16 o 
   1   3   2      195.32      200.48     16.48 o 
   2   3   2     1009.77     1025.87     40.23 o 
   3   3   2     1293.00     1280.50     47.55 o 
   4   3   2      437.86      373.93     46.69 o 
   5   3   2     1402.78     1386.63     64.51 o 
   6   3   2     2201.17     2206.02    167.53 o 
   7   3   2     1065.58     1033.28     96.12 o 
   8   3   2       28.05      -22.52     65.91 o 
   9   3   2       38.29      -19.22     68.66 o 
  10   3   2        7.37       76.90     63.17 o 
  -8   4   2       78.15       19.22     71.40 o 
  -7   4   2      144.41      247.17     74.15 o 
  -6   4   2       21.67       32.71     32.00 o 
  -5   4   2        7.50       58.59     43.94 o 
  -4   4   2      180.46      154.80     28.11 o 
  -3   4   2     1204.67     1243.35     60.05 o 
  -2   4   2     2949.38     3199.05    128.17 o 
  -1   4   2     1692.66     1655.96     62.91 o 
   0   4   2        8.26       16.48     16.48 o 
   1   4   2      147.57      144.52     24.72 o 
   2   4   2      334.34      326.81     24.72 o 
   3   4   2     1733.72     1761.47     66.98 o 
   4   4   2     1784.70     1792.28     71.77 o 
   5   4   2      800.18      805.87     64.54 o 
   6   4   2     1437.75     1525.04     73.49 o 
   7   4   2      339.72      343.34     20.65 o 
   8   4   2       30.10        7.11     50.81 o 
   9   4   2        3.01       74.15     65.91 o 
  10   4   2        5.35        0.00     60.42 o 
  -7   5   2        0.54       35.70     57.67 o 
  -6   5   2       22.03       54.93     60.42 o 
  -5   5   2        0.49       56.19     34.95 o 
  -4   5   2      266.52      284.41     54.93 o 
  -3   5   2      569.19      582.70     74.15 o 
  -2   5   2      506.50      509.87     40.64 o 
  -1   5   2      493.72      443.69     34.79 o 
   0   5   2       69.75       44.97     15.17 o 
   1   5   2       20.14       30.37     15.75 o 
   2   5   2        0.32      -13.73     13.73 o 
   3   5   2       85.73       49.71     19.13 o 
   4   5   2      171.95      187.32     31.58 o 
   5   5   2      348.40      347.49     35.89 o 
   6   5   2      142.31      139.93     28.94 o 
   7   5   2        6.78       20.60     26.76 o 
   8   5   2        0.00       40.23     35.57 o 
   9   5   2       30.10      -43.94     68.66 o 
  -7   6   2       28.01       57.67     76.90 o 
  -6   6   2       17.50       60.42     57.67 o 
  -5   6   2        0.46       93.38     54.93 o 
  -4   6   2       53.72       41.20     30.35 o 
  -3   6   2        0.76      -16.59     24.22 o 
  -2   6   2       16.25        4.71     20.60 o 
  -1   6   2       26.57       -0.34     15.17 o 
   0   6   2       36.26       34.26     17.85 o 
   1   6   2      750.06      712.58     42.59 o 
   2   6   2     1923.97     2035.04     82.39 o 
   3   6   2      231.85      189.50     27.46 o 
   4   6   2       10.54       26.02     18.37 o 
   5   6   2        0.40        6.99     28.84 o 
   6   6   2        7.17       41.09     48.06 o 
   7   6   2      127.84       80.81     94.75 o 
   8   6   2      155.87      151.30     42.59 o 
   9   6   2      166.69      153.80     60.42 o 
  10   6   2       91.14        8.24     60.42 o 
  -6   7   2       65.39      107.11     82.39 o 
  -5   7   2       33.10      -35.70     76.90 o 
  -4   7   2       68.96       65.91     46.69 o 
  -3   7   2       39.83      -16.96     32.96 o 
  -2   7   2        1.66      -11.94     22.27 o 
  -1   7   2      233.03      246.36     54.93 o 
   0   7   2      728.46      799.72     58.16 o 
   1   7   2     1126.09     1237.10    118.09 o 
   2   7   2     1167.67     1060.09     60.42 o 
   3   7   2       73.04       63.17     30.21 o 
   4   7   2      157.82      156.54     32.96 o 
   5   7   2       82.75       87.41     27.71 o 
   6   7   2      305.93      370.65     44.87 o 
   7   7   2      198.01      174.69     40.78 o 
   8   7   2      583.88      538.80     65.26 o 
   9   7   2      256.66      304.84     74.15 o 
  10   7   2       88.36       -8.24     65.91 o 
  -5   8   2       18.73      -21.97     57.67 o 
  -4   8   2       14.06        0.00     52.18 o 
  -3   8   2      100.80       90.63     54.93 o 
  -2   8   2        1.02       -2.56     28.36 o 
  -1   8   2      369.23      520.86     57.26 o 
   0   8   2      522.93      609.52     57.07 o 
   1   8   2      647.47      727.11     70.03 o 
   2   8   2      182.30      186.75     32.96 o 
   3   8   2       69.13      118.09     35.70 o 
   4   8   2       14.73       63.17     24.72 o 
   5   8   2      405.14      499.83     54.93 o 
   6   8   2      285.71      284.00     63.17 o 
   7   8   2      192.76      213.73     44.14 o 
   8   8   2      226.53      274.63     87.88 o 
   9   8   2      161.53      101.61     65.91 o 
  10   8   2       22.02       85.14     71.40 o 
  -4   9   2        3.11      -27.46     57.67 o 
  -3   9   2        0.15       68.66     52.18 o 
  -2   9   2      115.88       46.69     63.17 o 
  -1   9   2       83.95       95.62     36.29 o 
   0   9   2       70.33       46.30     37.42 o 
   1   9   2        9.32      -21.77     21.77 o 
   2   9   2       36.44       71.40     30.21 o 
   3   9   2       63.09       52.18     27.46 o 
   4   9   2       29.66        2.75     27.46 o 
   5   9   2       76.77       79.64     32.96 o 
   6   9   2      103.73       74.15     35.70 o 
   7   9   2      105.99        8.24     65.91 o 
   8   9   2       72.19      115.35     87.88 o 
   9   9   2        1.51      -35.70     60.42 o 
  -3  10   2        5.98      -68.66     68.66 o 
  -2  10   2        1.83       43.94     57.67 o 
  -1  10   2        6.45      -52.18     52.18 o 
   0  10   2       17.52      -32.96     43.94 o 
   1  10   2       12.10       60.42     43.94 o 
   2  10   2       61.59       41.20     35.70 o 
   3  10   2       34.46       30.21     43.94 o 
   4  10   2      110.32       93.38     35.70 o 
   5  10   2       51.76       74.15     49.43 o 
   6  10   2       10.28       13.73     49.43 o 
   7  10   2        0.21      -57.67     71.40 o 
   8  10   2        9.68       24.72     82.39 o 
   9  10   2       31.13      -57.67     57.67 o 
  -1  11   2        1.92       38.45     57.67 o 
   0  11   2       14.76       -2.75     79.64 o 
   1  11   2       27.33       46.69     57.67 o 
   2  11   2       81.44       41.20     54.93 o 
   3  11   2      132.64      115.35     71.40 o 
   4  11   2       89.82       43.94     52.18 o 
   5  11   2       47.98      109.85     57.67 o 
   6  11   2       37.66      -21.97     60.42 o 
   7  11   2       27.56       85.14     74.15 o 
   8  11   2      119.35       63.17     71.40 o 
   1  12   2       30.20       63.17     79.64 o 
   2  12   2       39.53      -19.22     79.64 o 
   3  12   2       41.40      211.47    101.61 o 
   4  12   2       44.62       54.93     87.88 o 
   5  12   2       32.95      -41.20     68.66 o 
   6  12   2       25.47        2.75     60.42 o 
  -4 -11   3        7.08       60.42     71.40 o 
  -3 -11   3        0.24      -38.45     87.88 o 
  -7 -10   3        9.42      -13.73     65.91 o 
  -6 -10   3        8.26      -49.43     54.93 o 
  -5 -10   3       39.23        5.49     57.67 o 
  -4 -10   3       73.63      151.05     68.66 o 
  -3 -10   3       38.17      112.60     76.90 o 
  -2 -10   3        0.86       35.70     60.42 o 
  -1 -10   3        7.30       87.88     54.93 o 
   0 -10   3        4.25       32.96     76.90 o 
   1 -10   3       26.14       46.69     65.91 o 
  -8  -9   3        3.25      -21.97     60.42 o 
  -7  -9   3        0.33      -82.39     82.39 o 
  -6  -9   3       73.47       88.01     41.45 o 
  -5  -9   3      189.45      211.47     63.17 o 
  -4  -9   3      336.98      338.83     46.58 o 
  -3  -9   3       83.91       64.32     33.21 o 
  -2  -9   3        2.54       -2.75     32.96 o 
  -1  -9   3       22.21       68.66     46.69 o 
   0  -9   3       10.13       63.17     52.18 o 
   1  -9   3       28.53      129.08     63.17 o 
   2  -9   3       57.00      129.08     68.66 o 
  -9  -8   3        4.86      -32.96     65.91 o 
  -8  -8   3       49.65       63.17     60.42 o 
  -7  -8   3       82.38      126.87     42.57 o 
  -6  -8   3      180.19      221.64     83.76 o 
  -5  -8   3      209.77      243.09     37.55 o 
  -4  -8   3      318.62      379.00     54.93 o 
  -3  -8   3      123.27      118.09     38.45 o 
  -2  -8   3      184.44      175.69     43.94 o 
  -1  -8   3        0.69        0.00     24.72 o 
   0  -8   3       10.68       -4.81     41.20 o 
   1  -8   3       29.22      112.60     52.18 o 
   3  -8   3      129.76      170.27     68.66 o 
   4  -8   3       15.91       85.14     68.66 o 
  -9  -7   3        2.46       -9.20     38.69 o 
  -8  -7   3        0.36       -5.49     46.69 o 
  -7  -7   3       78.08      146.61     79.64 o 
  -6  -7   3      166.27      212.35    102.99 o 
  -5  -7   3      389.39      411.35     40.23 o 
  -4  -7   3       47.49       28.42     19.39 o 
  -3  -7   3       22.03       -5.89     35.70 o 
  -2  -7   3        1.94       -0.38     20.53 o 
  -1  -7   3       13.60      -12.46     23.34 o 
   0  -7   3       20.47       -0.23     22.35 o 
   1  -7   3       25.32       59.29     31.50 o 
   2  -7   3      208.69      170.65     53.55 o 
   3  -7   3       51.60       33.79     32.00 o 
   4  -7   3        0.03       38.45     52.18 o 
   5  -7   3       19.77       82.39     65.91 o 
 -10  -6   3        0.02      -65.91     74.15 o 
  -9  -6   3       22.96       60.42     82.39 o 
  -8  -6   3        0.37       21.32     32.84 o 
  -7  -6   3       40.47       -5.49     24.56 o 
  -6  -6   3       15.31       -3.66     17.85 o 
  -5  -6   3       41.32       23.76     16.93 o 
  -4  -6   3        0.82       -7.38     17.85 o 
  -3  -6   3      351.86      390.30     29.93 o 
  -2  -6   3      560.13      583.97     39.08 o 
  -1  -6   3      279.50      198.38     57.67 o 
   0  -6   3       22.47       34.79     17.16 o 
   1  -6   3      113.92       86.99     23.30 o 
   2  -6   3        5.68        7.76     22.27 o 
   3  -6   3       50.35       48.81     29.68 o 
   4  -6   3      100.67      130.80     40.12 o 
   5  -6   3       29.86       96.12     60.42 o 
   6  -6   3       61.59       43.94     60.42 o 
 -10  -5   3       35.51       10.99     74.15 o 
  -9  -5   3      171.97      101.61     32.96 o 
  -8  -5   3       38.03        7.29     26.92 o 
  -7  -5   3        5.04      -16.48     29.68 o 
  -6  -5   3       47.74       32.04     19.22 o 
  -5  -5   3      537.52      588.48     36.31 o 
  -4  -5   3      477.70      499.69     34.04 o 
  -3  -5   3      522.57      482.43     31.50 o 
  -2  -5   3     1014.63      998.91     44.08 o 
  -1  -5   3      640.84      651.15     74.15 o 
   0  -5   3      278.68      295.62     26.36 o 
   1  -5   3      371.89      384.36     30.89 o 
   2  -5   3       70.63       58.91     19.13 o 
   3  -5   3      250.93      287.79     31.65 o 
   4  -5   3      170.63      204.29     32.33 o 
   5  -5   3      211.21      274.01     68.66 o 
   6  -5   3       84.72      118.09     65.91 o 
   7  -5   3       74.39       52.18     87.88 o 
 -10  -4   3       88.56       43.94     63.17 o 
  -9  -4   3      144.36      208.72     38.45 o 
  -8  -4   3      325.68      316.32     30.89 o 
  -7  -4   3      136.20       91.75     29.47 o 
  -6  -4   3       64.04       85.75     25.73 o 
  -5  -4   3      166.54      214.87     34.33 o 
  -4  -4   3      826.14      799.84     60.42 o 
  -3  -4   3     1174.14     1203.27     44.08 o 
  -2  -4   3     2425.12     2555.26     70.45 o 
  -1  -4   3      206.00      199.55     26.09 o 
   0  -4   3      729.94      736.21     37.55 o 
   1  -4   3      282.80      309.99     53.55 o 
   2  -4   3      263.48      253.10     46.69 o 
   3  -4   3       24.17       13.32     19.13 o 
   4  -4   3      315.37      307.73     50.81 o 
   5  -4   3      302.15      304.76     41.45 o 
   6  -4   3      145.68       72.53     38.45 o 
   7  -4   3        9.38      123.59     87.88 o 
 -10  -3   3       76.41       32.96     65.91 o 
  -9  -3   3      109.91      126.33     54.93 o 
  -8  -3   3       55.09       49.43     21.97 o 
  -7  -3   3       80.70       97.31     24.72 o 
  -6  -3   3        9.75      -15.75     15.75 o 
  -5  -3   3       72.91      101.07     23.29 o 
  -4  -3   3      422.80      445.54     32.96 o 
  -3  -3   3      789.24      854.58     67.29 o 
  -2  -3   3      907.47      915.80     31.50 o 
  -1  -3   3      404.26      420.74     21.19 o 
   0  -3   3      136.76      145.40     19.22 o 
   1  -3   3        0.27        0.00      9.71 o 
   2  -3   3        1.05       26.41     16.48 o 
   3  -3   3       19.49       22.62     16.42 o 
   4  -3   3      112.49      140.63     26.92 o 
   5  -3   3       92.80       38.58     31.58 o 
   6  -3   3       18.62       17.71     17.85 o 
   7  -3   3       10.28       -1.91     39.82 o 
   8  -3   3       19.03      -57.67     60.42 o 
 -10  -2   3        0.47       32.96     82.39 o 
  -9  -2   3       13.10      -43.94     43.94 o 
  -8  -2   3       16.64      -13.46     38.26 o 
  -7  -2   3       12.09       30.56     28.94 o 
  -6  -2   3       18.94       19.77     14.47 o 
  -5  -2   3       19.56       33.17     12.51 o 
  -4  -2   3      101.87      100.61     19.13 o 
  -3  -2   3       47.42       63.17      8.58 o 
  -2  -2   3      333.64      349.14     16.42 o 
  -1  -2   3      673.94      666.96     22.11 o 
   0  -2   3      734.19      696.79     22.27 o 
   1  -2   3     1059.15     1110.08     36.56 o 
   2  -2   3       34.25       24.95     11.17 o 
   3  -2   3      123.77      134.32     17.16 o 
   4  -2   3       13.09       17.34     17.85 o 
   5  -2   3        5.27       -3.84     13.71 o 
   6  -2   3      156.75      202.24     31.58 o 
   7  -2   3      195.64      187.17     31.93 o 
   8  -2   3       90.42       47.08     36.01 o 
   9  -2   3       41.07      156.54    109.85 o 
 -10  -1   3       25.07       10.99     65.91 o 
  -9  -1   3      126.04      153.80     65.91 o 
  -8  -1   3       93.90       38.45     46.69 o 
  -7  -1   3      295.54      325.88     41.45 o 
  -6  -1   3      108.43       86.47     34.33 o 
  -5  -1   3       23.37        3.25     10.99 o 
  -4  -1   3      276.26      278.55     13.18 o 
  -3  -1   3     1346.26     1297.97     29.68 o 
  -2  -1   3     1682.65     1679.98     44.08 o 
  -1  -1   3     2170.53     2116.61     43.40 o 
   0  -1   3     5922.14     5960.49    111.65 o 
   1  -1   3     1414.69     1493.36     60.42 o 
   2  -1   3      850.41      830.44     43.94 o 
   3  -1   3      243.44      271.79     20.60 o 
   4  -1   3       32.50       44.88     12.00 o 
   5  -1   3      307.27      341.19     32.96 o 
   6  -1   3      210.11      244.62     26.92 o 
   7  -1   3      431.47      421.49     53.55 o 
   8  -1   3      262.73      186.75     60.42 o 
   9  -1   3       88.83      140.06     71.40 o 
 -10   0   3       74.18       79.64     76.90 o 
  -9   0   3      264.03      271.89    101.61 o 
  -8   0   3       80.31       87.01     76.90 o 
  -7   0   3      179.52      116.13     36.01 o 
  -6   0   3      255.01      232.94     17.61 o 
  -5   0   3      238.25      249.77     45.31 o 
  -4   0   3      277.18      313.31     26.16 o 
  -3   0   3     1228.60     1166.56     53.55 o 
  -2   0   3     2397.22     2363.17     47.51 o 
  -1   0   3     5157.24     5005.69     81.82 o 
   0   0   3     4465.25     4318.21     72.35 o 
   1   0   3      825.70      855.19     20.60 o 
   2   0   3       13.21       16.48     10.99 o 
   3   0   3      536.36      517.86     19.42 o 
   4   0   3      383.38      354.84     19.13 o 
   5   0   3      412.63      406.18     67.29 o 
   6   0   3      251.33      272.36     35.57 o 
   7   0   3      238.02      228.14     41.45 o 
   8   0   3       67.17       71.08     49.26 o 
   9   0   3       44.87       46.69     57.67 o 
  -9   1   3      119.44       98.87     74.15 o 
  -8   1   3      238.50      222.45     65.91 o 
  -7   1   3       19.41      -25.75     38.45 o 
  -6   1   3        1.82      -14.96     14.96 o 
  -5   1   3      222.89      241.37     42.57 o 
  -4   1   3      510.59      493.05     43.94 o 
  -3   1   3      917.03      876.47     37.08 o 
  -2   1   3      342.15      291.49     28.84 o 
  -1   1   3     2003.47     2218.83     47.55 o 
   0   1   3     3680.38     3608.95     80.48 o 
   1   1   3       15.95       28.90      3.88 o 
   2   1   3      112.92      113.62     17.85 o 
   3   1   3       86.61       77.22     19.22 o 
   4   1   3      592.70      586.78     48.06 o 
   5   1   3       28.22        6.28     15.10 o 
   6   1   3       57.05       37.08     28.84 o 
   7   1   3       32.46        1.32     26.16 o 
   8   1   3       17.72       10.20     41.20 o 
   9   1   3       14.75       63.17     60.42 o 
  10   1   3        1.24       52.18     74.15 o 
  -9   2   3        0.54      -19.22     60.42 o 
  -8   2   3        5.55      -41.20     74.15 o 
  -7   2   3        4.63       14.09     23.61 o 
  -6   2   3       60.51       71.40     24.01 o 
  -5   2   3        5.36        2.75      9.54 o 
  -4   2   3       75.35       86.07     12.51 o 
  -3   2   3       89.66       80.79     16.42 o 
  -2   2   3      344.07      338.22     24.72 o 
  -1   2   3      445.48      425.82     38.45 o 
   0   2   3     5884.05     5387.27    293.86 o 
   1   2   3      887.02      949.96     28.36 o 
   2   2   3       74.15       59.33     10.55 o 
   3   2   3      383.60      340.93     17.77 o 
   4   2   3      119.37      117.71     12.28 o 
   5   2   3      391.64      376.99     17.85 o 
   6   2   3      153.54      180.05     30.21 o 
   7   2   3       25.62       30.05     43.94 o 
   8   2   3      386.43      410.28     55.12 o 
   9   2   3      173.57      225.20     65.91 o 
  10   2   3       70.76       35.70     87.88 o 
  -8   3   3       56.46      -38.45     38.45 o 
  -7   3   3      124.48       96.12     32.96 o 
  -6   3   3      100.00      106.65     18.37 o 
  -5   3   3      187.54      215.53     37.83 o 
  -4   3   3      254.37      243.99     34.96 o 
  -3   3   3      443.58      472.28     61.79 o 
  -2   3   3       41.64       56.30     15.54 o 
  -1   3   3      824.50      802.79     37.83 o 
   0   3   3     3522.09     3255.25    106.81 o 
   1   3   3     3869.17     4056.35    118.09 o 
   2   3   3     2025.13     1913.25     60.60 o 
   3   3   3     1332.37     1273.16     81.02 o 
   4   3   3      309.08      314.58     26.16 o 
   5   3   3      319.92      309.03     15.17 o 
   6   3   3      536.54      574.73     28.61 o 
   7   3   3      453.41      509.27     30.21 o 
   8   3   3      188.96      203.85     45.31 o 
   9   3   3      313.45      238.93     93.38 o 
  10   3   3       93.63      148.30     68.66 o 
  -8   4   3      110.10      208.72     79.64 o 
  -7   4   3      226.79      258.16     46.69 o 
  -6   4   3      164.38      160.66     40.78 o 
  -5   4   3      301.04      347.59     79.64 o 
  -4   4   3        1.51        3.70     22.27 o 
  -3   4   3        1.51        5.80     17.16 o 
  -2   4   3      487.38      480.35     35.57 o 
  -1   4   3     1991.38     2055.61     79.18 o 
   0   4   3     5155.78     4658.57    203.23 o 
   1   4   3     1730.96     1718.56    123.59 o 
   2   4   3      560.83      571.24     32.96 o 
   3   4   3      981.62     1036.11     47.55 o 
   4   4   3      253.90      274.63     25.25 o 
   5   4   3       28.24        6.37     38.45 o 
   6   4   3      142.80      130.60     34.31 o 
   7   4   3      497.63      542.06     31.68 o 
   8   4   3      130.67      152.37     19.22 o 
   9   4   3       99.00       43.94     46.69 o 
  10   4   3        7.40       54.93     76.90 o 
  -7   5   3      117.54      186.75     74.15 o 
  -6   5   3       72.54       46.69     54.93 o 
  -5   5   3        9.67      -13.07     35.70 o 
  -4   5   3       35.25        9.72     35.89 o 
  -3   5   3       18.72       -2.50     27.46 o 
  -2   5   3      129.32       97.31     22.27 o 
  -1   5   3     1014.45      926.13     51.43 o 
   0   5   3      321.57      275.94     26.16 o 
   1   5   3      152.82      179.03     42.57 o 
   2   5   3       14.71       19.22     13.73 o 
   3   5   3      122.60      134.82     21.10 o 
   4   5   3       41.11       40.51     19.13 o 
   5   5   3       16.21        9.83     18.37 o 
   6   5   3        8.85      -51.97     60.42 o 
   7   5   3       16.35       41.20     54.93 o 
   8   5   3        6.25       16.48     15.99 o 
   9   5   3        0.13      -41.20     65.91 o 
  10   5   3        1.50       52.18     54.93 o 
  -7   6   3        0.18       65.91     68.66 o 
  -6   6   3        1.15      134.57     93.38 o 
  -5   6   3       63.58       90.63     63.17 o 
  -4   6   3       32.77       42.94     30.95 o 
  -3   6   3        9.32        8.35     24.22 o 
  -2   6   3       12.68      -27.71     27.71 o 
  -1   6   3       25.79        6.95     21.97 o 
   0   6   3       45.64       46.85     20.60 o 
   1   6   3       55.56       52.97     19.77 o 
   2   6   3      722.04      736.02     46.69 o 
   3   6   3     1016.46     1153.46     63.17 o 
   4   6   3      509.59      580.65     45.61 o 
   5   6   3      104.30      115.35     26.36 o 
   6   6   3        1.68       16.36     22.27 o 
   7   6   3       40.05       43.94     38.45 o 
   8   6   3       47.59      159.29     65.91 o 
   9   6   3      135.71      101.61     16.48 o 
  10   6   3      144.54      222.45     68.66 o 
  -6   7   3       83.13       30.21     74.15 o 
  -5   7   3      137.94      252.66     74.15 o 
  -4   7   3      127.41       96.12     54.93 o 
  -3   7   3        3.97       -2.40     48.06 o 
  -2   7   3      161.44      148.30     35.57 o 
  -1   7   3       96.06       99.62     38.45 o 
   0   7   3      228.82      268.32     34.79 o 
   1   7   3       93.08      138.57     28.11 o 
   2   7   3     1941.50     2076.24     93.38 o 
   3   7   3     1612.46     1636.82     76.90 o 
   4   7   3      653.65      722.29     49.43 o 
   5   7   3       46.19       27.82     22.27 o 
   6   7   3        6.90       10.00     24.22 o 
   7   7   3       65.63       46.77     32.00 o 
   8   7   3      340.05      272.11     56.30 o 
   9   7   3      266.41      291.11     32.96 o 
  10   7   3      183.30      233.44     82.39 o 
  -5   8   3       97.97      216.96     96.12 o 
  -4   8   3       76.09       38.45     76.90 o 
  -3   8   3      104.86       93.38     57.67 o 
  -2   8   3       71.53        0.00     36.90 o 
  -1   8   3       67.65       81.13     35.89 o 
   0   8   3      238.79      231.72     39.77 o 
   1   8   3      602.23      636.69     56.22 o 
   2   8   3      824.88      815.66     60.42 o 
   3   8   3      319.21      357.02     43.94 o 
   4   8   3       63.48       74.15     27.46 o 
   5   8   3      128.53      109.85     30.21 o 
   6   8   3       44.18       26.65     35.89 o 
   7   8   3       31.32       46.19     31.65 o 
   8   8   3       73.43       90.63     54.93 o 
   9   8   3      172.63      184.01     76.90 o 
  10   8   3       36.88       24.72     63.17 o 
  -4   9   3       13.18      -79.64     87.88 o 
  -3   9   3        8.84      -16.48     57.67 o 
  -2   9   3        0.25       13.73     46.69 o 
  -1   9   3       13.70       26.98     38.45 o 
   0   9   3       25.49       21.38     36.01 o 
   1   9   3       82.28      118.30     28.61 o 
   2   9   3       87.21       68.66     27.46 o 
   3   9   3      126.69       74.15     27.46 o 
   4   9   3        0.58      -13.73     21.97 o 
   5   9   3       27.59       74.15     32.96 o 
   6   9   3        6.96       10.99     32.96 o 
   7   9   3       10.71      -30.21     43.94 o 
   8   9   3        0.51      -27.46     52.18 o 
   9   9   3        9.32       74.15     60.42 o 
  -3  10   3       18.22      167.53    101.61 o 
  -2  10   3       64.92      112.60     71.40 o 
  -1  10   3       11.78      -13.73     43.94 o 
   0  10   3        1.84      -43.94     43.94 o 
   1  10   3        2.74      -10.99     32.96 o 
   2  10   3       18.11        8.24     30.21 o 
   3  10   3        3.42       19.22     27.46 o 
   4  10   3        3.75        0.00     32.96 o 
   5  10   3      262.53      230.69     65.91 o 
   6  10   3      180.00      208.72     60.42 o 
   7  10   3       83.52       79.64     57.67 o 
   8  10   3        2.15       46.69     42.72 o 
   9  10   3        2.13      118.09    101.61 o 
  -1  11   3       18.10       38.45     60.42 o 
   0  11   3        8.15       57.67     79.64 o 
   1  11   3        0.89       16.48     57.67 o 
   2  11   3       80.77       87.88     65.91 o 
   3  11   3       89.76       87.88     68.66 o 
   4  11   3      190.82      164.78     60.42 o 
   5  11   3      151.31      115.35     65.91 o 
   6  11   3      106.12      230.69     87.88 o 
   7  11   3       39.75       24.72     63.17 o 
   8  11   3       37.29      -52.18     54.93 o 
   1  12   3        8.75       68.66     71.40 o 
   2  12   3       10.61       65.91     90.63 o 
   3  12   3       53.73       38.45     57.67 o 
   4  12   3      115.69      104.36     87.88 o 
   5  12   3       58.99      101.61     87.88 o 
   6  12   3       32.80       38.45     65.91 o 
  -6 -10   4        7.74       63.17     65.91 o 
  -5 -10   4        6.58       -2.75     71.40 o 
  -4 -10   4        2.24      162.03     93.38 o 
  -3 -10   4       24.49      131.82     68.66 o 
  -2 -10   4       53.99       21.97     49.43 o 
  -1 -10   4       33.70       52.18     54.93 o 
  -7  -9   4        9.91       57.67     65.91 o 
  -6  -9   4        3.08       35.70     86.51 o 
  -5  -9   4       18.43       24.72     46.69 o 
  -4  -9   4      139.91       82.39     49.43 o 
  -3  -9   4      213.47      109.85     49.43 o 
  -2  -9   4      118.06       85.14     54.93 o 
  -1  -9   4       39.19      -19.22     43.94 o 
   0  -9   4        3.82       87.88     74.15 o 
   1  -9   4       14.25      -10.99     52.18 o 
   2  -9   4       49.76       -8.24     49.43 o 
  -8  -8   4       87.51       72.28     45.61 o 
  -7  -8   4       10.00      -52.18     54.93 o 
  -6  -8   4       33.76      -10.90     29.68 o 
  -5  -8   4      109.08       43.27     65.91 o 
  -4  -8   4      239.60      225.20     52.18 o 
  -3  -8   4      272.35      213.76     34.63 o 
  -2  -8   4       74.05       83.42     32.17 o 
  -1  -8   4       14.19       49.72     68.66 o 
   0  -8   4       13.88       16.48     30.21 o 
   1  -8   4        2.51        2.75     46.69 o 
   2  -8   4        6.55       87.88     65.91 o 
   3  -8   4       18.20       21.97     63.17 o 
  -9  -7   4       11.22       27.46     63.17 o 
  -8  -7   4        1.67      -63.17     65.91 o 
  -7  -7   4        0.28      -40.02     52.73 o 
  -6  -7   4       35.79       17.71     28.11 o 
  -5  -7   4       48.18       23.34     38.45 o 
  -4  -7   4       98.64       91.78     26.47 o 
  -3  -7   4       21.06       51.75     42.57 o 
  -2  -7   4       94.50       98.40     24.30 o 
  -1  -7   4       44.23       52.18     27.46 o 
   0  -7   4       60.90       47.91     26.16 o 
   1  -7   4       82.99       84.69     30.05 o 
   2  -7   4       14.34       -2.75     38.45 o 
   3  -7   4       18.11       65.91     76.90 o 
   4  -7   4       52.81      -60.42     60.42 o 
  -9  -6   4        0.08      -15.24     38.26 o 
  -8  -6   4       97.34       66.91     42.59 o 
  -7  -6   4      130.05      131.82     32.96 o 
  -6  -6   4      179.79      207.62     82.39 o 
  -5  -6   4       48.37       49.43     35.70 o 
  -4  -6   4       44.26       49.43     24.72 o 
  -3  -6   4       30.37       18.92     16.22 o 
  -2  -6   4       44.02       67.13     20.40 o 
  -1  -6   4       82.71       94.04     34.33 o 
   0  -6   4      387.16      389.64     35.54 o 
   1  -6   4      219.27      228.54     31.50 o 
   2  -6   4      107.11      127.22     30.05 o 
   3  -6   4       18.72        6.87     25.25 o 
   4  -6   4        8.02       16.99     37.50 o 
   5  -6   4        4.85      -24.72     54.93 o 
  -9  -5   4      154.77      194.99     43.94 o 
  -8  -5   4      292.25      230.34     53.38 o 
  -7  -5   4      178.85      130.07     42.00 o 
  -6  -5   4      187.61      233.22     26.14 o 
  -5  -5   4      500.78      462.44     81.02 o 
  -4  -5   4       10.06       31.64     20.79 o 
  -3  -5   4      101.60      137.17     20.32 o 
  -2  -5   4      370.70      403.73     28.61 o 
  -1  -5   4     1194.88     1322.47    156.54 o 
   0  -5   4      817.21      734.64     42.89 o 
   1  -5   4      577.52      562.48     43.54 o 
   2  -5   4       18.89        6.41     17.16 o 
   3  -5   4      126.53       76.32     29.93 o 
   4  -5   4       64.70       78.17     37.53 o 
   5  -5   4       60.92       98.87     52.18 o 
   6  -5   4       35.29       -6.87     36.59 o 
 -10  -4   4       62.16       76.90     74.15 o 
  -9  -4   4      144.42      192.24     41.20 o 
  -8  -4   4      508.04      520.52     42.20 o 
  -7  -4   4      170.30      238.30     76.90 o 
  -6  -4   4      273.72      323.47     60.42 o 
  -5  -4   4       48.04       26.82     27.46 o 
  -4  -4   4      189.57      223.89     21.19 o 
  -3  -4   4       90.98       72.69     14.47 o 
  -2  -4   4     1314.58     1419.91     76.90 o 
  -1  -4   4     1056.44     1057.86     43.18 o 
   0  -4   4      595.33      548.32     31.65 o 
   1  -4   4      482.47      544.26     34.95 o 
   2  -4   4       69.28       58.40     17.77 o 
   3  -4   4      104.30      100.30     23.75 o 
   4  -4   4       24.51       38.25     25.36 o 
   5  -4   4       23.54       24.19     29.68 o 
   6  -4   4      125.99      145.56     34.13 o 
   7  -4   4      124.17       68.22     42.59 o 
 -10  -3   4       56.65      -21.97     71.40 o 
  -9  -3   4       85.36       63.17     57.67 o 
  -8  -3   4      112.40      109.85     65.91 o 
  -7  -3   4      118.99       54.93     19.77 o 
  -6  -3   4        0.43       -1.59     18.37 o 
  -5  -3   4       53.48       -3.23     31.58 o 
  -4  -3   4        2.93       11.90     11.17 o 
  -3  -3   4      110.50      130.51     17.85 o 
  -2  -3   4     2053.66     2042.90     74.15 o 
  -1  -3   4      866.46      923.79     37.01 o 
   0  -3   4       52.88       54.48     10.55 o 
   1  -3   4       25.41       41.20     13.73 o 
   2  -3   4       54.63       44.31     14.47 o 
   3  -3   4      157.31      157.41     34.33 o 
   4  -3   4      147.00      124.65     39.82 o 
   5  -3   4        9.82        1.57     19.77 o 
   6  -3   4       75.83       70.35     21.84 o 
   7  -3   4       39.57       27.46     52.18 o 
   8  -3   4        1.41       82.39     96.12 o 
 -10  -2   4        0.20      -35.70     65.91 o 
  -9  -2   4       11.22      -49.43     49.43 o 
  -8  -2   4       12.39      -19.22     41.20 o 
  -7  -2   4       49.66       22.76     32.96 o 
  -6  -2   4      214.95      207.69     22.27 o 
  -5  -2   4      397.04      377.74     22.35 o 
  -4  -2   4       95.12      102.27     13.71 o 
  -3  -2   4        7.76        2.75      7.77 o 
  -2  -2   4        2.00        0.00      6.59 o 
  -1  -2   4        4.64       11.26      7.57 o 
   0  -2   4      328.88      298.15     14.47 o 
   1  -2   4     1121.22     1084.23     49.43 o 
   2  -2   4      862.72      917.89     36.29 o 
   3  -2   4      777.12      837.62     53.55 o 
   4  -2   4      337.11      331.71     24.56 o 
   5  -2   4        3.37        7.21     14.13 o 
   6  -2   4       46.90       39.36     28.94 o 
   7  -2   4       15.92       18.78     28.94 o 
   8  -2   4       47.09       32.30     40.23 o 
  -9  -1   4       31.49      -13.73     52.18 o 
  -8  -1   4      140.96      119.63     39.49 o 
  -7  -1   4      241.05      374.40     41.45 o 
  -6  -1   4      683.27      772.41    102.99 o 
  -5  -1   4      218.50      197.33     30.21 o 
  -4  -1   4      866.86      938.26     27.71 o 
  -3  -1   4     1497.21     1522.29     34.95 o 
  -2  -1   4      485.81      501.53     17.16 o 
  -1  -1   4      471.88      440.62     24.72 o 
   0  -1   4      193.91      168.17      8.58 o 
   1  -1   4     2057.79     2071.25     47.55 o 
   2  -1   4     2426.05     2521.44     52.74 o 
   3  -1   4      953.44      945.43     27.71 o 
   4  -1   4      296.37      291.34     19.08 o 
   5  -1   4       78.30       81.10     17.77 o 
   6  -1   4       63.44      110.33     25.73 o 
   7  -1   4      183.64      145.99     18.71 o 
   8  -1   4      108.31       98.87     60.42 o 
   9  -1   4       78.15       90.63    115.35 o 
  -9   0   4       53.54      142.81     85.14 o 
  -8   0   4        9.34        7.57     42.13 o 
  -7   0   4      381.65      386.96     23.14 o 
  -6   0   4      898.81      933.54     53.55 o 
  -5   0   4      654.31      618.14     30.74 o 
  -4   0   4      235.85      276.18     38.45 o 
  -3   0   4      893.83      928.09     27.86 o 
  -2   0   4      764.49      702.00     34.33 o 
  -1   0   4      440.85      410.28     19.22 o 
   0   0   4      341.74      315.36      8.06 o 
   1   0   4     3314.44     3311.93     64.54 o 
   2   0   4      550.37      518.76     16.48 o 
   3   0   4     1112.80     1239.60     59.05 o 
   4   0   4        1.84        7.99     10.55 o 
   5   0   4       31.32       44.63     11.17 o 
   6   0   4       81.57       73.14     13.32 o 
   7   0   4       79.52      250.51     44.54 o 
   8   0   4      108.68       94.50     41.54 o 
   9   0   4       66.61       21.97     68.66 o 
  -9   1   4       27.05      -16.48     65.91 o 
  -8   1   4      167.94      197.74     63.17 o 
  -7   1   4       12.73       15.16     13.39 o 
  -6   1   4      291.79      254.06     38.61 o 
  -5   1   4       58.77       47.47     19.77 o 
  -4   1   4       30.12       30.51     16.22 o 
  -3   1   4       23.97        5.49      7.77 o 
  -2   1   4      177.50      182.85     12.51 o 
  -1   1   4       18.67       21.97      5.83 o 
   0   1   4     3070.60     2955.15     59.02 o 
   1   1   4      300.81      303.53      9.71 o 
   2   1   4        0.03       -0.55      4.57 o 
   3   1   4      199.77      214.77     19.22 o 
   4   1   4       25.85       32.04     10.99 o 
   5   1   4       88.16       71.90     14.74 o 
   6   1   4       45.33       26.58     39.82 o 
   7   1   4        3.07       25.12     32.33 o 
   8   1   4        1.57      -21.97     63.17 o 
   9   1   4        4.90      123.59     90.63 o 
  10   1   4        3.08      153.80    101.61 o 
  -9   2   4        7.61       52.18     74.15 o 
  -8   2   4       12.89       21.97     76.90 o 
  -7   2   4       32.98       20.32     22.72 o 
  -6   2   4      210.98      177.70     27.02 o 
  -5   2   4      128.55      141.77     17.48 o 
  -4   2   4      494.29      491.43     67.29 o 
  -3   2   4      185.61      156.22     14.47 o 
  -2   2   4        1.14       -8.58      8.58 o 
  -1   2   4      568.62      593.97     24.36 o 
   0   2   4     1248.91     1262.39     35.54 o 
   1   2   4      195.72      200.48     10.99 o 
   2   2   4       50.31       42.61      7.77 o 
   3   2   4      862.41      874.87     29.93 o 
   4   2   4     1324.24     1356.38     38.77 o 
   5   2   4     1485.43     1435.12     93.38 o 
   6   2   4      487.21      443.27     28.93 o 
   7   2   4       19.18       -4.12     25.25 o 
   8   2   4       49.36       95.38     56.30 o 
   9   2   4       34.88       -5.49     54.93 o 
  10   2   4       22.71        5.49     65.91 o 
  -8   3   4       20.32       65.91     57.67 o 
  -7   3   4       82.52       90.63     35.70 o 
  -6   3   4      192.88      203.83     24.36 o 
  -5   3   4      206.00      219.50     22.27 o 
  -4   3   4     1125.89     1244.40     71.15 o 
  -3   3   4     1433.46     1497.69     74.15 o 
  -2   3   4      487.80      474.61     30.89 o 
  -1   3   4        4.89        0.92      8.58 o 
   0   3   4      537.50      592.54     28.11 o 
   1   3   4     2158.03     2166.86     65.91 o 
   2   3   4      754.88      742.71     28.94 o 
   3   3   4     1731.61     1603.43     57.87 o 
   4   3   4     1548.92     1473.33     56.30 o 
   5   3   4      914.03      878.02     42.00 o 
   6   3   4      972.14     1055.15     60.42 o 
   7   3   4        4.18       14.83     15.15 o 
   8   3   4       33.29       17.85     32.33 o 
   9   3   4      144.20      123.59     79.64 o 
  10   3   4      160.02      129.08     68.66 o 
  -8   4   4       40.42       43.94     52.18 o 
  -7   4   4       96.24       60.42     43.94 o 
  -6   4   4      167.79      187.94     37.08 o 
  -5   4   4      301.27      381.74     51.47 o 
  -4   4   4      335.52      391.81     64.54 o 
  -3   4   4      596.04      741.44     63.17 o 
  -2   4   4      338.60      355.72     42.57 o 
  -1   4   4       15.83       29.58     12.51 o 
   0   4   4      534.74      495.76     37.08 o 
   1   4   4     2355.17     2298.69     79.64 o 
   2   4   4     1274.23     1216.63     46.69 o 
   3   4   4     1657.17     1625.89     61.15 o 
   4   4   4       45.59       33.72     16.22 o 
   5   4   4       50.48       41.63     23.34 o 
   6   4   4        7.16        2.75     13.73 o 
   7   4   4      216.88      240.06     23.02 o 
   8   4   4       20.63       32.96     34.33 o 
   9   4   4      103.10      249.92     82.39 o 
  10   4   4       51.22       -8.24     85.14 o 
  -7   5   4       87.91       35.70     35.70 o 
  -6   5   4       65.93      151.05     76.90 o 
  -5   5   4       29.43       13.73     43.94 o 
  -4   5   4       28.14        8.24     38.45 o 
  -3   5   4       28.33       12.75     25.36 o 
  -2   5   4        9.04        0.97     16.42 o 
  -1   5   4       75.48      120.34     38.45 o 
   0   5   4      309.08      290.37     28.11 o 
   1   5   4      366.16      324.07     21.19 o 
   2   5   4       55.04       32.96     13.73 o 
   3   5   4       84.44       87.41     19.77 o 
   4   5   4        0.07       10.30     15.17 o 
   5   5   4      195.84      185.96     26.36 o 
   6   5   4       84.35       35.48     24.22 o 
   7   5   4        4.24        2.75     10.42 o 
   8   5   4        0.31      -35.70     43.94 o 
   9   5   4        0.43        5.49     13.73 o 
  10   5   4        1.93      -49.43     49.43 o 
  -7   6   4        0.05      -71.40     71.40 o 
  -6   6   4       23.58        2.75     54.93 o 
  -5   6   4        2.24       90.63     52.18 o 
  -4   6   4      154.29      109.85     39.55 o 
  -3   6   4      186.69      214.10     54.93 o 
  -2   6   4       90.77       79.64     23.75 o 
  -1   6   4       78.58       60.42     23.06 o 
   0   6   4        0.68       25.06     19.22 o 
   1   6   4      325.64      342.01     30.05 o 
   2   6   4       45.33       52.18     19.22 o 
   3   6   4      253.20      244.42     32.96 o 
   4   6   4      529.20      481.03     37.53 o 
   5   6   4      417.77      448.61     43.94 o 
   6   6   4      392.40      455.43     75.52 o 
   7   6   4      164.70      193.40     46.69 o 
   8   6   4      130.70      128.36     15.17 o 
   9   6   4       89.93       87.88     24.72 o 
  10   6   4       28.70       93.38     63.17 o 
  -6   7   4        6.52     -101.61    101.61 o 
  -5   7   4       24.89       87.88     82.39 o 
  -4   7   4      251.67      173.02     82.39 o 
  -3   7   4      152.78      169.06     36.74 o 
  -2   7   4      468.23      462.60     59.05 o 
  -1   7   4      309.13      293.61     36.29 o 
   0   7   4      271.41      288.86     33.61 o 
   1   7   4       11.15       25.79     22.27 o 
   2   7   4      162.46      173.02     24.72 o 
   3   7   4      563.04      664.62     46.69 o 
   4   7   4      740.01      818.41     49.43 o 
   5   7   4      867.55      982.99     59.21 o 
   6   7   4      285.73      287.41     37.83 o 
   7   7   4      112.80       60.72     34.31 o 
   8   7   4      200.18      252.66     68.66 o 
   9   7   4       92.82      175.77     32.96 o 
  10   7   4       98.20        2.75     57.67 o 
  -5   8   4       53.28       35.70     65.91 o 
  -4   8   4      267.28      282.87     76.90 o 
  -3   8   4      162.07      241.68     65.91 o 
  -2   8   4       25.24        8.90     31.58 o 
  -1   8   4      103.34      136.85     38.93 o 
   0   8   4      126.15      149.79     31.07 o 
   1   8   4       36.98        2.09     24.72 o 
   2   8   4      115.04      107.11     27.46 o 
   3   8   4      274.15      219.71     32.96 o 
   4   8   4      381.80      351.53     41.20 o 
   5   8   4      372.62      392.73     43.94 o 
   6   8   4       75.81       71.78     35.57 o 
   7   8   4        1.80       20.32     33.85 o 
   8   8   4       13.76       82.39     52.18 o 
   9   8   4       52.76      -32.96     57.67 o 
  10   8   4       21.52        0.00     57.67 o 
  -4   9   4        7.42      -24.72     68.66 o 
  -3   9   4      105.28      104.36     57.67 o 
  -2   9   4        9.77       24.72     43.94 o 
  -1   9   4       53.51       22.93     45.31 o 
   0   9   4       10.27       -6.35     29.47 o 
   1   9   4        1.04       -7.16     20.79 o 
   2   9   4       61.14       79.64     30.21 o 
   3   9   4      144.01      159.29     43.94 o 
   4   9   4       13.03        5.49     24.72 o 
   5   9   4        5.78        2.75     27.46 o 
   6   9   4        1.69      -16.48     30.21 o 
   7   9   4       28.29      -24.72     43.94 o 
   8   9   4      131.59      131.82     60.42 o 
   9   9   4        6.57      -57.67     57.67 o 
  -3  10   4        0.20       24.72     63.17 o 
  -2  10   4        4.07       -5.49     54.93 o 
  -1  10   4       93.93      -10.99     49.43 o 
   0  10   4       89.62      104.36     60.42 o 
   1  10   4       76.14       35.70     32.96 o 
   2  10   4        0.28      -27.46     27.46 o 
   3  10   4        0.40       24.72     57.67 o 
   4  10   4        8.48      -32.96     38.45 o 
   5  10   4      227.88      211.47     43.94 o 
   6  10   4      137.26      280.13     71.40 o 
   7  10   4      198.88      104.36     63.17 o 
   8  10   4      150.03      180.44     52.33 o 
   9  10   4       28.42      222.45    112.60 o 
  -1  11   4      118.75      153.80     79.64 o 
   0  11   4       74.25       32.96     60.42 o 
   1  11   4        4.37       10.99     54.93 o 
   2  11   4       30.08      -30.21     49.43 o 
   3  11   4       22.37        2.75     65.91 o 
   4  11   4       43.49       19.22     49.43 o 
   5  11   4      105.60      142.81     60.42 o 
   6  11   4      192.29       38.45     74.15 o 
   7  11   4      146.56       82.39     54.93 o 
   8  11   4       86.91      115.35     76.90 o 
   1  12   4       10.96      -43.94     65.91 o 
   2  12   4        2.73        8.24     57.67 o 
   3  12   4       13.31      -35.70     82.39 o 
   4  12   4       23.32       71.40     82.39 o 
   5  12   4       61.60      189.50     93.38 o 
   6  12   4       39.79       52.18     71.40 o 
  -6  -9   5       10.66       21.97     54.93 o 
  -5  -9   5       32.70      -71.40     71.40 o 
  -4  -9   5       26.50       21.97     49.43 o 
  -3  -9   5        2.82       96.12     57.67 o 
  -2  -9   5       82.41      137.32     60.42 o 
  -1  -9   5      116.66      137.32     63.17 o 
   0  -9   5       36.43       43.94     60.42 o 
   1  -9   5       18.18       10.99     54.93 o 
  -7  -8   5       53.35       32.96     60.42 o 
  -6  -8   5       22.26       52.18     52.18 o 
  -5  -8   5       18.17       52.18     49.43 o 
  -4  -8   5        9.48       52.18     46.69 o 
  -3  -8   5       85.17       82.39     38.45 o 
  -2  -8   5       64.83       27.46     41.20 o 
  -1  -8   5       75.59       43.94     41.20 o 
   0  -8   5       40.02      -16.48     35.70 o 
   1  -8   5        0.14       32.96     49.43 o 
  -8  -7   5       57.97       30.21     54.93 o 
  -7  -7   5       51.29       49.43     35.57 o 
  -6  -7   5        0.12      -23.06     23.06 o 
  -5  -7   5       25.94       21.67     23.67 o 
  -4  -7   5        2.24       33.51     27.42 o 
  -3  -7   5        7.41      -16.48     27.46 o 
  -2  -7   5       43.42       19.22     24.72 o 
  -1  -7   5        9.28        2.06     22.34 o 
   0  -7   5        0.52       23.50     25.73 o 
   1  -7   5        0.17        0.92     34.31 o 
   2  -7   5       12.98       -2.75     38.45 o 
   3  -7   5       21.81      107.11     60.42 o 
   4  -7   5        1.84        5.49     60.42 o 
  -9  -6   5        7.75      -60.42     93.38 o 
  -8  -6   5        0.12      -45.31     45.31 o 
  -7  -6   5       82.29       87.50     53.55 o 
  -6  -6   5      354.54      324.35    107.11 o 
  -5  -6   5       48.68       75.72     24.01 o 
  -4  -6   5       24.86      -16.38     61.79 o 
  -3  -6   5        1.12       14.37     23.34 o 
  -2  -6   5       94.17      107.87     24.56 o 
  -1  -6   5        2.08       -2.62     18.71 o 
   0  -6   5       52.60       52.18     26.92 o 
   1  -6   5      168.41      190.72     38.45 o 
   2  -6   5      353.27      450.08     44.67 o 
   3  -6   5      103.21       43.94     43.94 o 
   4  -6   5        2.56       68.66     46.69 o 
   5  -6   5        7.38       49.43     54.93 o 
  -9  -5   5       28.57       -5.49     60.42 o 
  -8  -5   5      104.50      120.84     38.45 o 
  -7  -5   5      352.49      385.81     50.81 o 
  -6  -5   5      448.39      485.51     39.51 o 
  -5  -5   5      683.49      667.81     83.76 o 
  -4  -5   5       26.68       33.35     21.97 o 
  -3  -5   5       59.72       60.97     19.88 o 
  -2  -5   5      147.85      145.00     22.11 o 
  -1  -5   5      212.81      176.28     23.67 o 
   0  -5   5      464.84      450.96     48.06 o 
   1  -5   5      553.97      530.86     42.89 o 
   2  -5   5      321.91      331.45     37.53 o 
   3  -5   5      179.11      126.01     30.05 o 
   4  -5   5       14.47       71.40     54.93 o 
   5  -5   5        2.09       85.14     74.15 o 
   6  -5   5        2.17      -35.70     57.67 o 
  -9  -4   5       71.86       90.63     65.91 o 
  -8  -4   5      361.55      376.54     85.14 o 
  -7  -4   5      232.37      274.14     46.69 o 
  -6  -4   5      134.39      120.07     27.71 o 
  -5  -4   5      472.81      441.24     70.03 o 
  -4  -4   5      336.76      339.22     54.93 o 
  -3  -4   5        1.04      -14.93     15.10 o 
  -2  -4   5        1.55        5.49     10.20 o 
  -1  -4   5      160.18      144.51     17.42 o 
   0  -4   5      595.36      627.31     33.61 o 
   1  -4   5     1231.36     1284.49     92.00 o 
   2  -4   5      149.43      190.56     23.75 o 
   3  -4   5        6.95       -8.24     23.06 o 
   4  -4   5       39.03       42.44     70.03 o 
   5  -4   5        1.43      -34.33     34.33 o 
   6  -4   5        3.28        9.48     37.08 o 
   7  -4   5        9.29      -60.42     60.42 o 
  -9  -3   5        0.33      -41.20     52.18 o 
  -8  -3   5      120.95      128.47     42.89 o 
  -7  -3   5      137.18      144.44     25.02 o 
  -6  -3   5      132.83      125.70     21.36 o 
  -5  -3   5      119.74       85.30     20.32 o 
  -4  -3   5        5.87       28.38     17.85 o 
  -3  -3   5      282.44      276.84     30.21 o 
  -2  -3   5       60.62       50.63     12.28 o 
  -1  -3   5      103.02      107.43     15.15 o 
   0  -3   5      134.73      113.06     13.73 o 
   1  -3   5       22.54       11.24     12.36 o 
   2  -3   5       67.04       65.54     20.32 o 
   3  -3   5      153.59      162.58     25.73 o 
   4  -3   5       55.38       56.03     18.28 o 
   5  -3   5       81.94       75.46     20.79 o 
   6  -3   5        8.27        5.06     29.92 o 
   7  -3   5        0.25       49.43     57.67 o 
  -9  -2   5        4.00       68.66     76.90 o 
  -8  -2   5        1.01      -57.95     70.03 o 
  -7  -2   5       10.53       27.08     27.71 o 
  -6  -2   5        2.53       -0.58     18.37 o 
  -5  -2   5      245.36      268.02     20.32 o 
  -4  -2   5      454.58      469.11     21.10 o 
  -3  -2   5      911.13      890.89     54.93 o 
  -2  -2   5      555.13      603.56     22.54 o 
  -1  -2   5      220.64      216.80     28.84 o 
   0  -2   5      255.22      262.59     32.96 o 
   1  -2   5      281.58      271.92     17.48 o 
   2  -2   5      566.03      584.30     35.70 o 
   3  -2   5      326.82      385.46     90.63 o 
   4  -2   5      576.90      664.26     35.70 o 
   5  -2   5      164.45      129.51     23.29 o 
   6  -2   5      115.18       74.15     31.99 o 
   7  -2   5        0.87      -57.67     65.91 o 
   8  -2   5        0.25       -8.24     87.88 o 
  -9  -1   5       42.60       82.39     65.91 o 
  -8  -1   5       28.15       43.65     36.74 o 
  -7  -1   5       44.03       49.88     30.05 o 
  -6  -1   5      245.48      246.91     35.70 o 
  -5  -1   5      622.77      570.18     27.42 o 
  -4  -1   5     1355.40     1416.27     72.78 o 
  -3  -1   5     1162.30     1190.62     33.61 o 
  -2  -1   5      598.48      630.36     30.21 o 
  -1  -1   5      771.21      856.51     25.63 o 
   0  -1   5       97.17      104.89      8.24 o 
   1  -1   5      291.27      292.85     16.48 o 
   2  -1   5      937.28      929.83     27.71 o 
   3  -1   5     1302.90     1342.70    100.24 o 
   4  -1   5     1753.49     1827.26     57.80 o 
   5  -1   5      316.66      313.80     35.70 o 
   6  -1   5        7.90       -2.50     19.22 o 
   7  -1   5       31.25       27.67     20.25 o 
   8  -1   5        0.90        5.49     49.43 o 
  -9   0   5       27.88      123.59     63.17 o 
  -8   0   5        2.00      -49.43     49.43 o 
  -7   0   5       95.75       69.43     17.61 o 
  -6   0   5      495.27      495.35     39.82 o 
  -5   0   5     1266.70     1312.05     48.22 o 
  -4   0   5      419.70      404.80     28.84 o 
  -3   0   5     1437.44     1481.34     41.13 o 
  -2   0   5      484.14      510.26     17.16 o 
  -1   0   5       80.83       82.48      5.83 o 
   0   0   5      195.70      211.91     17.77 o 
   1   0   5       28.13       39.87      5.83 o 
   2   0   5     1202.76     1184.22     29.68 o 
   3   0   5     3017.31     2894.80    105.73 o 
   4   0   5      977.70      917.59     38.45 o 
   5   0   5       36.26        5.15     12.50 o 
   6   0   5       17.18      -14.96     14.96 o 
   7   0   5       16.49      -15.63     28.11 o 
   8   0   5        1.94      -43.94     43.94 o 
   9   0   5        2.11       76.90     76.90 o 
  -9   1   5        1.08       21.97     98.87 o 
  -8   1   5        2.85      -52.18     54.93 o 
  -7   1   5       37.89       16.09     15.30 o 
  -6   1   5      461.83      426.37     30.74 o 
  -5   1   5      559.77      692.22     44.87 o 
  -4   1   5      281.56      260.89     23.67 o 
  -3   1   5        7.42       15.84     12.51 o 
  -2   1   5      264.66      276.07     15.54 o 
  -1   1   5      254.39      262.63      9.71 o 
   0   1   5      179.45      205.23     17.77 o 
   1   1   5       39.43       36.55      5.49 o 
   2   1   5      111.22      122.97      9.54 o 
   3   1   5      174.73      176.45     12.00 o 
   4   1   5       75.84       89.26     13.73 o 
   5   1   5      159.08      172.70     20.79 o 
   6   1   5      171.98      184.58     50.81 o 
   7   1   5      116.26      130.81     36.74 o 
   8   1   5       33.27        4.15     52.18 o 
   9   1   5        1.69       24.72     57.67 o 
  -8   2   5        0.59      -30.21     54.93 o 
  -7   2   5        0.91       17.23     65.91 o 
  -6   2   5       40.52       19.22     22.85 o 
  -5   2   5        1.81       -7.02     35.70 o 
  -4   2   5       30.19       34.33     13.59 o 
  -3   2   5      345.19      367.40     45.31 o 
  -2   2   5      370.15      351.93     18.37 o 
  -1   2   5     2167.14     2210.15     53.38 o 
   0   2   5      348.13      360.70     11.17 o 
   1   2   5       24.26       30.21      5.49 o 
   2   2   5      465.07      460.21     17.48 o 
   3   2   5      980.99      994.44     31.08 o 
   4   2   5      512.76      478.32     23.29 o 
   5   2   5      587.88      596.73     28.61 o 
   6   2   5      444.12      414.48     32.84 o 
   7   2   5      405.44      382.82     33.85 o 
   8   2   5       79.74       53.44     33.94 o 
   9   2   5       32.44      -41.20     52.18 o 
  10   2   5        0.46       98.87     74.15 o 
  -8   3   5       56.33       82.39     46.69 o 
  -7   3   5       35.32        8.24     38.45 o 
  -6   3   5      134.19      137.50     70.03 o 
  -5   3   5      160.37      173.44     25.02 o 
  -4   3   5      332.83      386.26     25.25 o 
  -3   3   5      769.19      730.11     37.01 o 
  -2   3   5      937.59      926.35     97.50 o 
  -1   3   5      266.85      258.41     43.94 o 
   0   3   5     2297.90     2423.47     75.66 o 
   1   3   5      698.27      681.09     27.46 o 
   2   3   5      843.58      812.40     26.36 o 
   3   3   5      574.31      605.83     31.58 o 
   4   3   5     1066.01     1145.15     40.12 o 
   5   3   5      678.68      726.94     35.54 o 
   6   3   5     1702.93     1676.50     54.76 o 
   7   3   5      119.18      112.49     20.84 o 
   8   3   5       27.61       -5.77     31.58 o 
   9   3   5        5.04       57.67     52.18 o 
  10   3   5       20.49        5.49     96.12 o 
  -8   4   5       30.37       13.73     49.43 o 
  -7   4   5       34.58      -38.45     46.69 o 
  -6   4   5      102.65       88.41     41.20 o 
  -5   4   5      102.43      107.57     21.77 o 
  -4   4   5       65.60       43.94     35.70 o 
  -3   4   5     1126.90     1193.03     60.30 o 
  -2   4   5      784.15      860.32     68.66 o 
  -1   4   5      754.16      783.69     41.54 o 
   0   4   5       23.48       21.97     12.51 o 
   1   4   5      339.57      315.83     21.97 o 
   2   4   5      111.39       93.38     13.73 o 
   3   4   5      627.44      601.74     33.01 o 
   4   4   5      289.99      259.92     24.22 o 
   5   4   5      256.50      246.94     23.34 o 
   6   4   5      321.66      351.53     31.68 o 
   7   4   5      264.30      241.12     72.78 o 
   8   4   5       26.23       19.22     16.48 o 
   9   4   5        0.83       24.72     49.43 o 
  10   4   5        0.74       60.42     65.91 o 
  -7   5   5        1.46       46.69     57.67 o 
  -6   5   5        7.04      -21.48     25.36 o 
  -5   5   5       28.64       14.78     32.33 o 
  -4   5   5      144.80      192.23     35.89 o 
  -3   5   5       24.78      -20.79     39.82 o 
  -2   5   5      157.51      188.88     26.16 o 
  -1   5   5        4.06      -12.36     19.42 o 
   0   5   5       57.29       42.57     15.54 o 
   1   5   5       65.49       35.70     16.48 o 
   2   5   5      237.72      244.42     21.97 o 
   3   5   5        5.43        3.00     10.55 o 
   4   5   5      116.34      115.57     24.72 o 
   5   5   5        9.31       -8.09     17.77 o 
   6   5   5       10.32       19.72     26.09 o 
   7   5   5        8.07      -15.10     15.10 o 
   8   5   5        9.15       39.82     23.45 o 
   9   5   5       77.06       57.67     27.46 o 
  10   5   5       30.24        5.49     87.88 o 
  -6   6   5        0.99       16.48     60.42 o 
  -5   6   5        2.73       21.97     46.69 o 
  -4   6   5        0.15      -26.16     26.16 o 
  -3   6   5       32.46       17.11     25.02 o 
  -2   6   5      106.44      106.14     32.84 o 
  -1   6   5      139.24      140.06     25.02 o 
   0   6   5      217.77      246.66     28.11 o 
   1   6   5      804.34      783.74     36.94 o 
   2   6   5      605.20      590.46     41.20 o 
   3   6   5      296.71      302.10     30.21 o 
   4   6   5       76.84      109.74     39.82 o 
   5   6   5       58.03       32.96     28.84 o 
   6   6   5      366.68      352.96     49.43 o 
   7   6   5      283.52      293.19     44.14 o 
   8   6   5      189.33      210.75     18.71 o 
   9   6   5      229.90      233.44     38.45 o 
  10   6   5       47.93      142.81     71.40 o 
  -6   7   5       40.08       82.39     74.15 o 
  -5   7   5        1.23       -2.75     52.18 o 
  -4   7   5       12.76       36.86     35.54 o 
  -3   7   5      158.55      145.81     38.45 o 
  -2   7   5      319.84      328.44     42.89 o 
  -1   7   5      602.31      672.33    112.60 o 
   0   7   5      246.07      281.12     53.55 o 
   1   7   5      305.42      252.29     26.36 o 
   2   7   5      411.72      384.49     38.45 o 
   3   7   5      149.99      142.81     32.96 o 
   4   7   5      167.54      205.98     30.21 o 
   5   7   5      399.56      442.01     41.72 o 
   6   7   5      598.30      582.66     82.39 o 
   7   7   5      384.65      411.96     74.15 o 
   8   7   5      226.65      236.19     57.67 o 
   9   7   5       79.15       85.14     38.45 o 
  10   7   5       34.94      -63.17     63.17 o 
  -5   8   5        1.11      -32.96     68.66 o 
  -4   8   5      101.77        8.24     52.18 o 
  -3   8   5       73.49       24.72     65.91 o 
  -2   8   5      158.00      256.72     96.12 o 
  -1   8   5      266.72      295.92     43.40 o 
   0   8   5      176.71      147.26     38.84 o 
   1   8   5        5.99        3.36     16.22 o 
   2   8   5        0.94        8.24     24.72 o 
   3   8   5       44.95       21.97     21.97 o 
   4   8   5      169.50      131.82     27.46 o 
   5   8   5      241.54      255.41     38.45 o 
   6   8   5      298.77      337.80     57.67 o 
   7   8   5       30.57       28.87     37.01 o 
   8   8   5       31.32      120.84     52.18 o 
   9   8   5        3.33       52.18     65.91 o 
  -4   9   5        3.84       52.18     90.63 o 
  -3   9   5      123.39       96.12     65.91 o 
  -2   9   5        4.75        2.75     41.20 o 
  -1   9   5        1.34      -11.44     35.70 o 
   0   9   5        1.56        8.95     59.05 o 
   1   9   5        4.66       10.99     30.21 o 
   2   9   5       37.20       27.46     24.72 o 
   3   9   5       10.14       -5.49     30.21 o 
   4   9   5       55.52       74.15     30.21 o 
   5   9   5        4.70       76.90     35.70 o 
   6   9   5        4.44      -16.48     32.96 o 
   7   9   5        1.07      -60.42     60.42 o 
   8   9   5       57.23       65.91     76.90 o 
   9   9   5       22.51       -5.49     65.91 o 
  -3  10   5       15.71        2.75     74.15 o 
  -2  10   5       26.34      -38.45     54.93 o 
  -1  10   5        7.32       -8.24     41.20 o 
   0  10   5       41.31       65.91     54.93 o 
   1  10   5      204.02      203.23     52.18 o 
   2  10   5      140.52      203.23     60.42 o 
   3  10   5       16.38       46.69     41.20 o 
   4  10   5       15.97       19.22     43.94 o 
   5  10   5      225.66      255.41     46.69 o 
   6  10   5       48.32       74.15     54.93 o 
   7  10   5       38.62       24.72     52.18 o 
   8  10   5       97.63       59.84     41.45 o 
   9  10   5       90.32       90.63     98.87 o 
  -1  11   5       27.45      -96.12     96.12 o 
   0  11   5       60.35      104.36     74.15 o 
   1  11   5      123.74      200.48     74.15 o 
   2  11   5      146.10      225.20     65.91 o 
   3  11   5       53.34       79.64     54.93 o 
   4  11   5        6.80      131.82     74.15 o 
   5  11   5       27.85      -10.99     74.15 o 
   6  11   5      142.62      131.82     60.42 o 
   7  11   5       85.78       41.20     63.17 o 
   8  11   5       97.64       32.96     60.42 o 
   1  12   5       18.81      140.06     76.90 o 
   2  12   5        9.77      -35.70     60.42 o 
   3  12   5       16.89       87.88     63.17 o 
   4  12   5        1.33       38.45     57.67 o 
   5  12   5        3.83      -46.69     54.93 o 
   6  12   5       18.07      -32.96     52.18 o 
  -4  -9   6       98.08       13.73     76.90 o 
  -3  -9   6       20.30       68.66     54.93 o 
  -2  -9   6        2.44      -16.48     43.94 o 
  -1  -9   6        7.28        2.75     41.20 o 
  -6  -8   6       46.80       63.17     54.93 o 
  -5  -8   6       12.27      -16.48     46.69 o 
  -4  -8   6       59.81       68.66     35.70 o 
  -3  -8   6        8.90       -5.49     41.20 o 
  -2  -8   6        1.31        2.75     41.20 o 
  -1  -8   6       24.43       79.64     63.17 o 
   0  -8   6       27.22      -19.22     46.69 o 
  -7  -7   6       36.57       30.21     54.93 o 
  -6  -7   6        5.98      -79.64     79.64 o 
  -5  -7   6        0.08       32.96     35.70 o 
  -4  -7   6       13.48       -8.24     49.43 o 
  -3  -7   6       30.23       43.94     32.96 o 
  -2  -7   6        4.14      -27.46     27.46 o 
  -1  -7   6        3.15        5.49     24.72 o 
   0  -7   6        6.00        2.75     27.46 o 
   1  -7   6        0.03       56.84     37.80 o 
   2  -7   6        0.02      -47.55     47.55 o 
   3  -7   6        2.44       27.46     54.93 o 
  -8  -6   6       23.56       74.15     63.17 o 
  -7  -6   6        2.66       -2.06     46.12 o 
  -6  -6   6       16.24       45.12     34.33 o 
  -5  -6   6       61.77       -5.49     43.94 o 
  -4  -6   6      373.76      373.50     46.69 o 
  -3  -6   6      164.62      190.93     31.39 o 
  -2  -6   6       69.71       96.12     27.46 o 
  -1  -6   6        0.84       -5.70     21.97 o 
   0  -6   6       28.55       97.61     29.71 o 
   1  -6   6       42.09        0.44     24.22 o 
   2  -6   6       13.33      -41.20     52.18 o 
   3  -6   6       69.88       25.52     56.30 o 
   4  -6   6       55.39        8.24     52.18 o 
  -8  -5   6        5.04       60.42     41.20 o 
  -7  -5   6       11.85       13.73     32.96 o 
  -6  -5   6      335.80      337.93     47.55 o 
  -5  -5   6      537.04      547.97     40.12 o 
  -4  -5   6      164.11      163.06     39.82 o 
  -3  -5   6      125.05      119.63     31.58 o 
  -2  -5   6      262.22      261.90     37.08 o 
  -1  -5   6      180.01      159.34     27.02 o 
   0  -5   6       99.47      110.21     30.21 o 
   1  -5   6       35.18       28.66     22.27 o 
   2  -5   6       99.76      168.24     74.15 o 
   3  -5   6      158.21      196.93     46.71 o 
   4  -5   6      100.62      116.36     40.28 o 
   5  -5   6        9.63      -29.74     33.94 o 
  -9  -4   6       21.87        5.49     57.67 o 
  -8  -4   6       25.64       -2.75     43.94 o 
  -7  -4   6       82.05       72.32     26.16 o 
  -6  -4   6       31.22       64.34     49.43 o 
  -5  -4   6      460.62      434.33     37.53 o 
  -4  -4   6      329.83      300.55     26.76 o 
  -3  -4   6       78.38       88.21     19.08 o 
  -2  -4   6      211.57      152.56     24.72 o 
  -1  -4   6       25.15       61.64     27.46 o 
   0  -4   6        1.58       -4.58     12.82 o 
   1  -4   6      256.00      222.07     25.02 o 
   2  -4   6       29.15       81.23     30.21 o 
   3  -4   6       88.97       82.11     48.06 o 
   4  -4   6       24.97       22.20     23.34 o 
   5  -4   6       19.43      102.53     34.31 o 
   6  -4   6        7.64      -22.60     33.61 o 
  -9  -3   6       29.80       13.73     79.64 o 
  -8  -3   6        4.74       -7.42     38.26 o 
  -7  -3   6       45.56       52.98     23.06 o 
  -6  -3   6        7.54      -17.48     17.48 o 
  -5  -3   6       22.54       27.46     38.45 o 
  -4  -3   6      216.38      172.81     30.21 o 
  -3  -3   6       24.03       35.70     12.68 o 
  -2  -3   6       57.01       65.45     13.03 o 
  -1  -3   6      819.90      840.33     34.13 o 
   0  -3   6      120.16      115.41     35.70 o 
   1  -3   6       13.69       20.01     13.18 o 
   2  -3   6      669.26      743.52     83.76 o 
   3  -3   6       64.65       92.18     27.46 o 
   4  -3   6       22.01        1.43     21.54 o 
   5  -3   6       37.33       28.59     32.33 o 
   6  -3   6       43.81        5.20     33.21 o 
   7  -3   6       51.25       71.40     57.67 o 
  -9  -2   6       83.82       74.15     63.17 o 
  -8  -2   6       66.85      -10.42     51.22 o 
  -7  -2   6       10.07      -27.71     27.71 o 
  -6  -2   6        0.30      -16.91     17.77 o 
  -5  -2   6        5.31       13.05     15.17 o 
  -4  -2   6       77.48       60.12     12.51 o 
  -3  -2   6      743.22      785.71     28.11 o 
  -2  -2   6     2215.91     2268.48     54.84 o 
  -1  -2   6      557.29      569.84     21.54 o 
   0  -2   6      325.42      333.84     16.93 o 
   1  -2   6        5.05       11.60      8.58 o 
   2  -2   6        7.61       14.23     10.55 o 
   3  -2   6       38.36       46.14     14.47 o 
   4  -2   6      273.20      278.73     25.36 o 
   5  -2   6      162.99      173.70     24.72 o 
   6  -2   6      272.30      274.69     51.43 o 
   7  -2   6      112.49      148.30     57.67 o 
  -9  -1   6      140.06      192.24     79.64 o 
  -8  -1   6       63.13       33.97     36.74 o 
  -7  -1   6       33.04       41.94     19.08 o 
  -6  -1   6        2.70      -15.30     15.30 o 
  -5  -1   6       56.39       66.16     17.16 o 
  -4  -1   6      916.04      924.26     32.33 o 
  -3  -1   6     1425.44     1394.05     52.18 o 
  -2  -1   6     2163.61     2230.60     48.81 o 
  -1  -1   6      742.31      744.87     23.02 o 
   0  -1   6      140.17      129.07     13.73 o 
   1  -1   6      460.67      507.24     23.34 o 
   2  -1   6      112.80       83.39     12.51 o 
   3  -1   6      120.20      131.34     27.46 o 
   4  -1   6      327.91      353.66     22.27 o 
   5  -1   6      428.12      442.82     52.18 o 
   6  -1   6      222.78      295.36     28.93 o 
   7  -1   6      130.21       98.87     30.21 o 
   8  -1   6        5.61      -30.21     52.18 o 
  -9   0   6       96.57      236.19    107.11 o 
  -8   0   6       65.27       98.87     60.42 o 
  -7   0   6       58.33       65.15     17.61 o 
  -6   0   6        4.01       -4.12     12.50 o 
  -5   0   6      105.15       82.62     18.37 o 
  -4   0   6      323.10      316.13     22.85 o 
  -3   0   6     1364.88     1525.53     44.08 o 
  -2   0   6      614.26      596.21     20.79 o 
  -1   0   6      220.07      218.93      8.24 o 
   0   0   6      537.75      535.63     32.33 o 
   1   0   6        3.81        4.12      6.87 o 
   2   0   6        5.22        9.42      6.59 o 
   3   0   6       42.93       48.48     19.22 o 
   4   0   6      431.86      413.05     41.20 o 
   5   0   6      617.97      600.79     29.71 o 
   6   0   6        5.81       -7.52     14.96 o 
   7   0   6        7.07       13.73     41.20 o 
   8   0   6       12.85       71.40     52.18 o 
  -8   1   6        1.29       46.69     57.67 o 
  -7   1   6       59.89       34.05     17.92 o 
  -6   1   6       12.00       -2.20     19.13 o 
  -5   1   6       96.20      104.86     17.85 o 
  -4   1   6       63.55       52.06     13.18 o 
  -3   1   6       54.30       43.94     13.73 o 
  -2   1   6        6.84       20.22     10.55 o 
  -1   1   6        1.98        6.87      3.88 o 
   0   1   6      117.27       79.64     19.22 o 
   1   1   6      489.78      491.60     30.21 o 
   2   1   6      484.82      481.44     17.77 o 
   3   1   6       27.52       29.66      9.61 o 
   4   1   6      311.75      290.76     35.70 o 
   5   1   6        5.00        8.93     16.48 o 
   6   1   6      118.64      125.70     21.19 o 
   7   1   6      216.35      152.92     45.31 o 
   8   1   6      130.12      296.61     79.64 o 
   9   1   6       29.99       30.21     79.64 o 
  -8   2   6        0.28      -38.45     60.42 o 
  -7   2   6      171.86      155.64     28.61 o 
  -6   2   6      194.39      175.77     30.36 o 
  -5   2   6        9.90       42.94     21.10 o 
  -4   2   6        3.12        1.37     11.65 o 
  -3   2   6       14.45       31.58     11.65 o 
  -2   2   6       94.33       96.96     12.51 o 
  -1   2   6     2215.31     2191.04     90.63 o 
   0   2   6     1174.28     1209.24     53.55 o 
   1   2   6     1258.14     1313.56     64.54 o 
   2   2   6      223.23      233.96     11.65 o 
   3   2   6      583.04      654.21     46.69 o 
   4   2   6       18.40       18.77     11.17 o 
   5   2   6      137.66      162.91     24.72 o 
   6   2   6      114.92      133.00     24.72 o 
   7   2   6      348.16      369.19     64.54 o 
   8   2   6      283.34      300.62     55.32 o 
   9   2   6      195.19      236.19     71.40 o 
  -8   3   6      134.95      104.36     68.66 o 
  -7   3   6       40.09       30.21     35.70 o 
  -6   3   6      160.96      151.05     38.45 o 
  -5   3   6      155.55      134.00     25.73 o 
  -4   3   6      143.16      138.75     30.21 o 
  -3   3   6       15.52       17.53     12.51 o 
  -2   3   6      213.86      241.19     19.13 o 
  -1   3   6      588.39      569.19     30.21 o 
   0   3   6     7372.15     7660.05    236.19 o 
   1   3   6     1192.21     1112.27     38.45 o 
   2   3   6      445.46      461.39     19.22 o 
   3   3   6      175.48      236.76     56.30 o 
   4   3   6      176.87      221.18     17.77 o 
   5   3   6       63.29       54.09     14.13 o 
   6   3   6      257.44      290.09     24.30 o 
   7   3   6      223.19      289.27     41.20 o 
   8   3   6      367.72      340.55     41.20 o 
   9   3   6      150.95       90.63     76.90 o 
  10   3   6       22.06       52.18     65.91 o 
  -7   4   6      110.72      145.56     52.18 o 
  -6   4   6       37.41       21.49     21.77 o 
  -5   4   6       31.97       32.96     19.42 o 
  -4   4   6       18.56       -2.46     18.37 o 
  -3   4   6      143.06      175.77     24.72 o 
  -2   4   6      313.51      341.96     31.07 o 
  -1   4   6     1041.04     1086.75     48.08 o 
   0   4   6      815.73      883.35     37.83 o 
   1   4   6     1115.39     1049.10     41.20 o 
   2   4   6       26.66       19.22      8.24 o 
   3   4   6        1.65       -8.58      8.58 o 
   4   4   6        0.56       -2.32     11.64 o 
   5   4   6        0.99        8.24     27.46 o 
   6   4   6      183.07      155.04     23.29 o 
   7   4   6      418.23      450.85     32.17 o 
   8   4   6        8.28       31.32     23.53 o 
   9   4   6        1.53       -5.49     24.72 o 
  10   4   6        5.59       54.93     65.91 o 
  -7   5   6        6.33       87.88     63.17 o 
  -6   5   6        2.68       -2.75     35.70 o 
  -5   5   6        0.14       12.55     20.32 o 
  -4   5   6       25.27       25.56     25.02 o 
  -3   5   6        0.74       21.58     20.32 o 
  -2   5   6      118.95      150.65     24.22 o 
  -1   5   6       52.29       41.93     14.47 o 
   0   5   6        1.08        8.70     13.73 o 
   1   5   6       55.60       76.90     19.22 o 
   2   5   6      279.81      315.83     27.46 o 
   3   5   6      229.59      225.20     21.97 o 
   4   5   6       15.09        3.43     16.48 o 
   5   5   6       21.40       15.20     14.47 o 
   6   5   6        5.22       15.35     17.85 o 
   7   5   6       18.43       26.36     21.54 o 
   8   5   6       21.94       17.14     17.92 o 
   9   5   6      101.35       68.66     24.72 o 
  10   5   6       94.17      140.06     65.91 o 
  -6   6   6        6.55      -19.22     38.45 o 
  -5   6   6       65.33       68.66     68.66 o 
  -4   6   6       19.29       42.81     61.79 o 
  -3   6   6       12.27       46.69     86.51 o 
  -2   6   6      131.00      118.05     27.71 o 
  -1   6   6       88.50       71.08     23.75 o 
   0   6   6      326.81      373.29     33.94 o 
   1   6   6      287.88      288.37     30.21 o 
   2   6   6      591.56      587.72     41.20 o 
   3   6   6     1232.92     1392.40     68.66 o 
   4   6   6      158.04      155.63     46.69 o 
   5   6   6       36.36       15.10     27.19 o 
   6   6   6       50.52       38.66     25.02 o 
   7   6   6      164.91      150.19     26.36 o 
   8   6   6      138.37      124.88     32.44 o 
   9   6   6      240.83      307.59     46.69 o 
  10   6   6      107.35      118.09     93.38 o 
  -5   7   6       54.01       -2.75     79.64 o 
  -4   7   6       39.62       74.15     71.40 o 
  -3   7   6       48.46       28.97     29.68 o 
  -2   7   6       78.33       78.27     29.13 o 
  -1   7   6      285.82      273.43     41.45 o 
   0   7   6      228.46      282.32     37.83 o 
   1   7   6      414.71      384.49     35.70 o 
   2   7   6      881.26      840.38     57.67 o 
   3   7   6      597.25      604.20     46.69 o 
   4   7   6      321.95      387.23     38.45 o 
   5   7   6       37.78       73.77     27.71 o 
   6   7   6       60.31       57.83     50.81 o 
   7   7   6      169.98      182.11     42.59 o 
   8   7   6      141.02       92.66     32.96 o 
   9   7   6      139.29      137.32     43.94 o 
  10   7   6       77.49      -35.70     87.88 o 
  -5   8   6       30.56       74.15     68.66 o 
  -4   8   6       18.73       38.45     54.93 o 
  -3   8   6        2.01       -2.75     57.67 o 
  -2   8   6       11.86        1.37     28.26 o 
  -1   8   6       94.97      114.48     33.61 o 
   0   8   6      341.03      438.39     50.49 o 
   1   8   6       55.21       43.94     21.97 o 
   2   8   6      130.12      109.85     27.46 o 
   3   8   6       97.97       87.88     24.72 o 
   4   8   6       74.97      104.36     27.46 o 
   5   8   6       13.55       24.72     27.46 o 
   6   8   6       20.94       29.60     34.31 o 
   7   8   6        1.12       -5.49     35.70 o 
   8   8   6       14.78       41.20     54.93 o 
   9   8   6       10.57       57.67     68.66 o 
  10   8   6        3.99      -41.20     68.66 o 
  -3   9   6       33.37       24.72     54.93 o 
  -2   9   6       49.72       87.88     57.67 o 
  -1   9   6        0.06       16.48     31.50 o 
   0   9   6        6.08       -1.96     26.36 o 
   1   9   6       19.73        0.00     24.72 o 
   2   9   6       17.44       13.73     21.97 o 
   3   9   6       13.09        2.75     27.46 o 
   4   9   6       28.16        5.49     35.70 o 
   5   9   6       15.83       30.21     30.21 o 
   6   9   6       18.73       -2.75     54.93 o 
   7   9   6       42.58       54.78     54.93 o 
   8   9   6       44.20      -19.22     60.42 o 
   9   9   6        1.05      -54.93     65.91 o 
  -2  10   6        0.20       35.70     63.17 o 
   0  10   6       16.31      -10.99     43.94 o 
   1  10   6       25.25       -8.24     41.20 o 
   2  10   6      128.49      120.84     38.45 o 
   3  10   6       70.97       93.38     41.20 o 
   4  10   6      134.38      126.33     41.20 o 
   5  10   6      287.12      310.34     68.66 o 
   6  10   6       58.35      153.80     54.93 o 
   7  10   6       24.68       93.38     63.17 o 
   8  10   6       27.95       46.69     82.39 o 
   9  10   6       35.47       49.43     76.90 o 
  -1  11   6        1.52        8.24     65.91 o 
   0  11   6        5.11        5.49     63.17 o 
   1  11   6       53.00       60.42     74.15 o 
   2  11   6      218.50      321.32     90.63 o 
   3  11   6      218.47      167.53     60.42 o 
   4  11   6       34.29      -19.22     38.45 o 
   5  11   6       51.04       38.45     52.18 o 
   6  11   6       56.56       90.63     57.67 o 
   7  11   6       18.49      -19.22     76.90 o 
   8  11   6       18.37      109.85     68.66 o 
   1  12   6        7.44       32.96     68.66 o 
   2  12   6       40.23      126.33    101.61 o 
   3  12   6       42.04       41.20     65.91 o 
   4  12   6       23.99      -54.93     57.67 o 
   5  12   6        1.79       63.17     54.93 o 
  -5  -8   7        3.02      -38.45     52.18 o 
  -4  -8   7       54.44       98.87     52.18 o 
  -3  -8   7       31.65      109.85     52.18 o 
  -2  -8   7        7.21       41.20     71.40 o 
  -1  -8   7        8.61       16.48     43.94 o 
   0  -8   7        3.31      -24.72     49.43 o 
  -6  -7   7        0.54      -24.72     49.43 o 
  -5  -7   7        1.19       10.99     32.96 o 
  -4  -7   7        6.87       13.73     35.70 o 
  -3  -7   7       10.02       38.45     30.21 o 
  -2  -7   7        0.57       27.46     38.45 o 
  -1  -7   7       25.42       27.46     35.70 o 
   0  -7   7       12.82      -16.48     38.45 o 
   1  -7   7       39.08      -27.46     43.94 o 
   2  -7   7       11.93      -24.72     41.20 o 
  -7  -6   7       56.26      105.58     49.79 o 
  -6  -6   7        7.97      -27.46     57.67 o 
  -5  -6   7        1.28       36.70     28.61 o 
  -4  -6   7        1.81        1.99     32.96 o 
  -3  -6   7      146.82      134.97     43.94 o 
  -2  -6   7      129.54      145.00     49.43 o 
  -1  -6   7       65.24      153.80     41.20 o 
   0  -6   7       84.06       60.42     30.21 o 
   2  -6   7       35.61        2.75     46.69 o 
   3  -6   7        4.08        2.75     65.91 o 
   4  -6   7        2.90       10.99     60.42 o 
  -8  -5   7      102.83      225.20     82.39 o 
  -7  -5   7       27.49       71.40     41.20 o 
  -6  -5   7       71.15       37.65     23.06 o 
  -5  -5   7       22.39        5.49     27.46 o 
  -4  -5   7      107.29       83.89     64.54 o 
  -3  -5   7      348.32      336.52     34.39 o 
  -2  -5   7      362.88      370.76     38.45 o 
  -1  -5   7      129.13      148.00     72.78 o 
   0  -5   7       31.93       48.11     45.31 o 
   1  -5   7       45.94       51.49     67.29 o 
   2  -5   7       50.22       63.17     38.45 o 
   3  -5   7        8.53       25.49     29.47 o 
   4  -5   7       44.20       48.75     30.35 o 
   5  -5   7       12.81      -54.93     54.93 o 
  -8  -4   7       18.23      200.48     98.87 o 
  -7  -4   7        0.75       41.71     37.80 o 
  -6  -4   7        0.38       -6.29     39.82 o 
  -5  -4   7      389.94      385.77     34.31 o 
  -4  -4   7      180.28      156.54     30.21 o 
  -3  -4   7       63.05       87.20     20.08 o 
  -2  -4   7      103.53       61.72     23.34 o 
  -1  -4   7      186.83      164.55     20.25 o 
   0  -4   7        9.25        9.25     12.93 o 
   1  -4   7       24.28       23.15     19.77 o 
   2  -4   7       94.19      124.74     26.16 o 
   3  -4   7        7.02       20.40     20.32 o 
   4  -4   7       10.45      -16.69     25.02 o 
   5  -4   7       38.50       15.15     30.21 o 
   6  -4   7        2.28       32.69     39.82 o 
  -8  -3   7        1.16      -30.21     60.42 o 
  -7  -3   7       11.34       -3.78     78.27 o 
  -6  -3   7        2.06       25.49     24.22 o 
  -5  -3   7       23.68        2.75     23.34 o 
  -4  -3   7      141.83      155.93     31.58 o 
  -3  -3   7        0.36        7.06     24.72 o 
  -2  -3   7       80.01       66.92     13.73 o 
  -1  -3   7        2.76       11.13     12.93 o 
   0  -3   7      252.44      211.20     20.25 o 
   1  -3   7      268.44      235.40     32.96 o 
   2  -3   7        1.24        9.85     24.72 o 
   3  -3   7       76.90       85.69     24.22 o 
   4  -3   7        0.43        8.50     34.33 o 
   5  -3   7        1.52       10.99     27.02 o 
   6  -3   7        4.08       46.69     43.94 o 
  -8  -2   7      198.91      100.81     59.05 o 
  -7  -2   7       39.70       65.27     32.84 o 
  -6  -2   7       95.43      107.56     21.77 o 
  -5  -2   7       79.01       50.81     31.58 o 
  -4  -2   7       58.74       52.18     13.59 o 
  -3  -2   7       83.62       89.85     24.72 o 
  -2  -2   7       63.90       63.63     13.11 o 
  -1  -2   7      299.01      312.67     17.19 o 
   0  -2   7     1090.04     1143.13     64.54 o 
   1  -2   7      767.23      847.67     30.89 o 
   2  -2   7       37.94       56.12     13.73 o 
   3  -2   7        1.17        4.12     15.54 o 
   4  -2   7      209.89      185.96     25.78 o 
   5  -2   7       97.29      101.65     24.72 o 
   6  -2   7       95.04       46.41     36.94 o 
   7  -2   7       68.53       87.88     74.15 o 
  -8  -1   7      185.75      173.02     57.67 o 
  -7  -1   7      153.66      144.70     25.36 o 
  -6  -1   7      159.93      142.64     23.29 o 
  -5  -1   7      144.60      135.96     23.34 o 
  -4  -1   7      113.16       84.84     21.97 o 
  -3  -1   7      207.82      214.73     15.75 o 
  -2  -1   7     1080.42     1106.60     33.22 o 
  -1  -1   7      908.44      947.92     26.35 o 
   0  -1   7      353.57      391.64     15.78 o 
   1  -1   7      433.06      482.87     24.72 o 
   2  -1   7      134.29      152.08     12.51 o 
   3  -1   7       66.78       67.99     11.65 o 
   4  -1   7      120.68      121.60     20.79 o 
   5  -1   7       45.37       30.21     21.97 o 
   6  -1   7      137.53       96.12     27.46 o 
   7  -1   7      116.83      249.48     52.43 o 
   8  -1   7       59.96      -35.70     54.93 o 
  -8   0   7      106.41      205.98     65.91 o 
  -7   0   7      164.21      128.54     37.08 o 
  -6   0   7      161.44      191.22     26.76 o 
  -5   0   7        8.04       -7.38     17.85 o 
  -4   0   7        0.60       11.77     13.73 o 
  -3   0   7      205.75      233.77     17.16 o 
  -2   0   7      618.91      636.62     23.75 o 
  -1   0   7      773.80      736.02     52.18 o 
   0   0   7      109.17      111.24     20.32 o 
   1   0   7      140.16      120.84     27.46 o 
   2   0   7       57.45       64.24      9.71 o 
   3   0   7       22.02       20.60     11.65 o 
   4   0   7       82.11       74.53     16.93 o 
   5   0   7       23.42        1.72     14.13 o 
   6   0   7       29.40       43.35     22.34 o 
   7   0   7      101.71       52.18     43.94 o 
   8   0   7       12.36       30.21     54.93 o 
  -8   1   7       15.66       71.40     71.40 o 
  -7   1   7       16.50      -11.83     28.84 o 
  -6   1   7       27.68       51.27     23.06 o 
  -5   1   7      122.44      111.53     22.27 o 
  -4   1   7      277.15      254.86     42.57 o 
  -3   1   7        1.47       -1.37      9.71 o 
  -2   1   7      348.87      354.28     18.37 o 
  -1   1   7      116.45      112.60     24.72 o 
   0   1   7        6.64      -21.97     21.97 o 
   1   1   7       17.82        2.75     19.22 o 
   2   1   7      651.38      648.56     22.85 o 
   3   1   7      450.52      453.51     27.46 o 
   4   1   7      449.41      445.45     35.70 o 
   5   1   7        3.45       -5.49     19.42 o 
   6   1   7        5.39       -0.52     18.71 o 
   7   1   7        9.37       14.52     30.21 o 
   8   1   7       19.97       15.26     42.89 o 
   9   1   7       32.77      -46.69     57.67 o 
  -8   2   7       16.85      -71.40     71.40 o 
  -7   2   7      181.43      130.88     27.82 o 
  -6   2   7      444.89      442.45     39.91 o 
  -5   2   7      327.42      308.47     36.56 o 
  -4   2   7       98.95       83.88     27.46 o 
  -3   2   7      157.05      143.65     17.48 o 
  -2   2   7        3.81        4.58      8.58 o 
  -1   2   7      218.61      219.03     12.36 o 
   0   2   7       40.10        7.16     39.82 o 
   1   2   7      969.23      988.68     57.67 o 
   2   2   7     1238.67     1291.61     33.61 o 
   3   2   7     1671.46     1713.72     49.79 o 
   4   2   7      235.36      246.23     20.32 o 
   5   2   7       55.25       70.49     19.22 o 
   6   2   7       64.90       97.64     26.09 o 
   7   2   7       78.58       75.44     25.35 o 
   8   2   7      118.05       85.14     46.69 o 
   9   2   7      107.50       71.40     68.66 o 
  -7   3   7       29.60       24.72     54.93 o 
  -6   3   7      428.76      425.68     52.18 o 
  -5   3   7      217.40      183.28     31.50 o 
  -4   3   7      358.31      375.74     30.05 o 
  -3   3   7      200.95      202.96     22.27 o 
  -2   3   7       18.82       10.74     12.36 o 
  -1   3   7       27.12       21.67      9.61 o 
   0   3   7     1772.07     1842.29     60.42 o 
   1   3   7     1511.51     1546.03     48.06 o 
   2   3   7     1010.54     1004.92     32.76 o 
   3   3   7      415.01      488.27     22.27 o 
   4   3   7      119.72      102.31     14.13 o 
   5   3   7       41.90       13.44     30.21 o 
   6   3   7       61.25       40.69     31.58 o 
   7   3   7       35.81        6.93     20.79 o 
   8   3   7      141.59      164.78     35.70 o 
   9   3   7      184.83      233.44     76.90 o 
  -7   4   7       89.57      131.82     57.67 o 
  -6   4   7       60.71       49.43     41.20 o 
  -5   4   7       80.28       54.08     24.36 o 
  -4   4   7       92.02       77.93     23.06 o 
  -3   4   7       61.79       52.18     17.48 o 
  -2   4   7       16.55        5.86     14.47 o 
  -1   4   7       19.17       13.73     21.97 o 
   0   4   7      517.88      527.30     27.46 o 
   1   4   7     2202.54     2306.93     65.91 o 
   2   4   7      255.10      263.65     19.22 o 
   3   4   7        5.03       -2.75      9.14 o 
   4   4   7       54.42       43.16     13.18 o 
   5   4   7       95.34       98.17     16.61 o 
   6   4   7        9.77       -6.62     23.34 o 
   7   4   7       30.62       21.06     21.97 o 
   8   4   7       29.71       17.85     21.84 o 
   9   4   7       48.07       52.18     30.21 o 
  -6   5   7       13.75      -13.73     32.96 o 
  -5   5   7        9.93       20.14     23.06 o 
  -4   5   7      100.68       91.50     26.98 o 
  -3   5   7      140.55       97.67     37.08 o 
  -2   5   7        3.01       -6.71     23.34 o 
  -1   5   7        8.26        2.75     20.60 o 
   0   5   7        6.28       -2.94     15.10 o 
   1   5   7       12.55       19.22     13.73 o 
   2   5   7       11.89        8.24     10.99 o 
   3   5   7       79.02       90.63     13.73 o 
   4   5   7      325.88      294.91     23.75 o 
   5   5   7      337.65      398.05     53.55 o 
   6   5   7      401.39      406.00     28.11 o 
   7   5   7        8.98       28.26     34.33 o 
   8   5   7        4.80      -24.72     24.72 o 
   9   5   7       11.30       38.45     35.70 o 
  10   5   7       21.62       30.21     85.14 o 
  -6   6   7        1.12      -13.73     54.93 o 
  -5   6   7       42.31       21.97     35.70 o 
  -4   6   7      147.32       93.38     46.69 o 
  -3   6   7      368.69      366.54     44.54 o 
  -2   6   7      154.74      170.17     31.58 o 
  -1   6   7       97.08       97.34     26.16 o 
   0   6   7      127.54      116.77     21.36 o 
   1   6   7      111.47      115.35     21.97 o 
   2   6   7       26.23        5.49     10.99 o 
   3   6   7      556.05      565.75     41.20 o 
   4   6   7      422.55      530.04     54.93 o 
   5   6   7      705.82      711.01     48.06 o 
   6   6   7      418.22      410.94     37.08 o 
   7   6   7      132.39      153.66     27.86 o 
   8   6   7       19.07       30.30     26.14 o 
   9   6   7       69.36       21.97     30.21 o 
  10   6   7       37.03      123.59     76.90 o 
  -5   7   7       31.49       13.73     41.20 o 
  -4   7   7      238.45      225.20     63.17 o 
  -3   7   7      220.34       93.95     78.27 o 
  -2   7   7      208.19      172.62     78.27 o 
  -1   7   7      132.99      138.15     42.57 o 
   0   7   7       37.76       56.53     23.06 o 
   1   7   7       82.13      109.85     24.72 o 
   2   7   7       72.79       43.94     21.97 o 
   3   7   7      465.97      573.99     46.69 o 
   4   7   7      890.78      862.35     54.93 o 
   5   7   7      339.31      373.50     41.20 o 
   6   7   7      104.80      109.69     32.33 o 
   7   7   7       21.57       54.47     28.36 o 
   8   7   7       15.66       37.57     25.36 o 
   9   7   7       44.15       21.97     41.20 o 
  -4   8   7       70.47       71.40     57.67 o 
  -3   8   7       23.55      -13.73     49.43 o 
  -2   8   7       23.52      -25.78     29.68 o 
  -1   8   7        1.41       -1.22     25.73 o 
   0   8   7       34.86       24.72     30.21 o 
   1   8   7        0.75       35.70     21.97 o 
   2   8   7      128.66      197.74     30.21 o 
   3   8   7      226.80      233.44     35.70 o 
   4   8   7      114.86       74.15     27.46 o 
   5   8   7       28.04       38.45     30.21 o 
   6   8   7        9.12       29.85     23.34 o 
   7   8   7       24.23        2.75     65.91 o 
   8   8   7        4.61       -1.58     37.08 o 
   9   8   7        0.23      -43.94     43.94 o 
  -3   9   7        2.40       71.40     60.42 o 
  -2   9   7       46.42       30.21     49.43 o 
  -1   9   7       45.05      101.95     39.77 o 
   0   9   7        1.18       22.79     28.36 o 
   1   9   7        5.99       24.72     30.21 o 
   2   9   7        1.66      -21.97     21.97 o 
   3   9   7        3.14        5.49     32.96 o 
   4   9   7       26.12       54.93     27.46 o 
   5   9   7       48.53       71.40     35.70 o 
   6   9   7       64.60       93.38     52.18 o 
   7   9   7      118.72       79.64     71.40 o 
   8   9   7      130.25      266.40     74.15 o 
  -2  10   7        5.76      -57.67     57.67 o 
   0  10   7       95.90       19.22     57.67 o 
   1  10   7       18.94      -43.94     43.94 o 
   2  10   7       11.63        0.00     30.21 o 
   3  10   7       15.81        5.49     32.96 o 
   4  10   7      137.79      151.05     52.18 o 
   5  10   7      203.11      192.24     57.67 o 
   6  10   7      116.35       96.12     49.43 o 
   7  10   7       78.54       30.21     49.43 o 
   8  10   7      123.60      197.74     76.90 o 
   0  11   7       35.03       19.22     57.67 o 
   1  11   7       31.72       38.45     54.93 o 
   2  11   7       33.93      -43.94     43.94 o 
   3  11   7       74.36       82.39     60.42 o 
   4  11   7        7.26       52.18     52.18 o 
   5  11   7      143.12      112.60     68.66 o 
   6  11   7       87.56      -24.72     76.90 o 
   7  11   7       31.33      -24.72     52.18 o 
   4  12   7       14.55       79.64     65.91 o 
  -5  -7   8       20.93      -65.91     65.91 o 
  -4  -7   8       12.71      -57.67     57.67 o 
  -3  -7   8        9.65       27.46     60.42 o 
  -2  -7   8        0.60        2.75     63.17 o 
  -1  -7   8        0.06        2.75     65.91 o 
   0  -7   8        0.06      178.51     74.15 o 
  -6  -6   8       60.09       61.52    105.73 o 
  -5  -6   8       83.55      115.35     49.43 o 
  -4  -6   8       14.56       -8.24     32.96 o 
  -3  -6   8        2.93       16.48     27.46 o 
  -2  -6   8        4.32      -30.21     30.21 o 
  -1  -6   8       41.65       32.96     43.94 o 
   0  -6   8      121.70      142.81     38.45 o 
   1  -6   8       86.95      148.30     54.93 o 
   2  -6   8      129.39       82.39     60.42 o 
  -7  -5   8      138.48      115.12     35.57 o 
  -6  -5   8      128.26      151.80     41.54 o 
  -5  -5   8       28.57       54.49     33.21 o 
  -4  -5   8        2.97        3.06     24.36 o 
  -3  -5   8        7.05       -7.53     20.25 o 
  -2  -5   8      179.74      118.01     46.69 o 
  -1  -5   8      105.76       65.91     21.97 o 
   0  -5   8      122.59      126.33     30.21 o 
   1  -5   8       85.86       85.14     41.20 o 
   2  -5   8       83.62       86.60     39.82 o 
   3  -5   8       18.14       19.83     37.01 o 
   4  -5   8        2.65       42.96     36.94 o 
  -7  -4   8       35.87       98.87     43.94 o 
  -6  -4   8        6.48       10.68     24.89 o 
  -5  -4   8      178.77      112.60     57.67 o 
  -4  -4   8        0.95       -6.31     20.25 o 
  -3  -4   8        3.61       -2.75     19.65 o 
  -2  -4   8        3.49      -13.11     13.11 o 
  -1  -4   8       79.00       73.46     28.84 o 
   0  -4   8       37.73       49.15     30.21 o 
   1  -4   8       36.91       10.99     30.21 o 
   2  -4   8        2.10      -10.44     19.13 o 
   3  -4   8        0.90      -17.48     31.65 o 
   4  -4   8        0.10      -11.65     39.82 o 
   5  -4   8        0.82       30.72     36.29 o 
  -8  -3   8       32.98       68.66     85.14 o 
  -7  -3   8        3.56      -30.21     43.94 o 
  -6  -3   8       32.44       30.60     26.98 o 
  -5  -3   8       35.02       60.29     20.32 o 
  -4  -3   8       28.77       45.14     16.06 o 
  -3  -3   8       80.23       79.39     35.70 o 
  -2  -3   8      124.21      128.51     15.78 o 
  -1  -3   8        2.61       -7.55     27.46 o 
   0  -3   8        7.10        2.58      8.24 o 
   1  -3   8        2.92      -11.10     39.82 o 
   2  -3   8       39.92       45.31     37.08 o 
   3  -3   8      229.68      209.34     61.79 o 
   4  -3   8       38.33       44.60     23.75 o 
   5  -3   8        7.29      -22.82     25.02 o 
   6  -3   8        5.23       16.48     43.94 o 
  -8  -2   8       12.11       -5.49     52.18 o 
  -7  -2   8       43.99       57.67     46.69 o 
  -6  -2   8      115.82      107.64     28.94 o 
  -5  -2   8      295.03      313.60     25.73 o 
  -4  -2   8      153.20      138.56     18.37 o 
  -3  -2   8      144.41      102.65     35.70 o 
  -2  -2   8      110.79      123.12     13.23 o 
  -1  -2   8       10.36        5.03      9.61 o 
   0  -2   8      120.14       97.87     37.08 o 
   1  -2   8      583.76      570.72     31.58 o 
   2  -2   8      243.61      250.72     20.32 o 
   3  -2   8      220.58      251.79     26.36 o 
   4  -2   8      159.70      142.96     22.35 o 
   5  -2   8       43.54       31.33     26.16 o 
   6  -2   8        7.08       21.97     49.43 o 
  -8  -1   8      133.27       98.87     52.18 o 
  -7  -1   8      197.46      211.12     82.39 o 
  -6  -1   8      189.16      205.54     36.74 o 
  -5  -1   8      383.37      429.54     32.96 o 
  -4  -1   8      157.73      179.92     32.96 o 
  -3  -1   8       89.21       83.79     13.59 o 
  -2  -1   8      152.55      154.92     10.69 o 
  -1  -1   8        8.00       42.71     42.57 o 
   0  -1   8      235.50      276.20     30.35 o 
   1  -1   8      477.18      468.51     18.61 o 
   2  -1   8      747.81      801.05     29.68 o 
   3  -1   8      105.07      102.05     14.47 o 
   4  -1   8      189.63      229.42     24.01 o 
   5  -1   8       15.27        9.75     19.13 o 
   6  -1   8       10.94        2.75     27.42 o 
   7  -1   8        3.68      -32.96     49.43 o 
  -8   0   8       66.50       19.22     57.67 o 
  -7   0   8       87.71       65.61     23.67 o 
  -6   0   8      172.36      193.32     27.86 o 
  -5   0   8      149.85      158.38     39.82 o 
  -4   0   8       53.74       43.33     17.85 o 
  -3   0   8       10.19       -5.24     12.36 o 
  -2   0   8       39.16       30.21      5.49 o 
  -1   0   8      211.90      233.44     38.45 o 
   0   0   8       27.34        0.00     27.46 o 
   1   0   8      110.39      104.36     27.46 o 
   2   0   8      127.18      153.16     12.51 o 
   3   0   8       47.38       42.57     11.65 o 
   4   0   8       14.46       10.44     13.71 o 
   5   0   8        5.09        8.24     21.97 o 
   6   0   8       65.01       74.56     24.89 o 
   7   0   8        0.97        2.75     46.69 o 
   8   0   8        6.01       30.21     54.93 o 
  -7   1   8       10.57       41.98     24.01 o 
  -6   1   8       53.53       35.81     21.54 o 
  -5   1   8       18.19       32.17     20.32 o 
  -4   1   8      281.37      289.44     26.92 o 
  -3   1   8      315.64      289.42     32.96 o 
  -2   1   8       75.72       91.53     17.85 o 
  -1   1   8       18.62       13.73     24.72 o 
   0   1   8        6.13      -13.73     21.97 o 
   1   1   8       63.10       49.43     35.70 o 
   2   1   8      145.15      141.41     13.73 o 
   3   1   8       77.18       84.95     17.85 o 
   4   1   8      275.65      287.50     22.35 o 
   5   1   8      171.29      181.00     26.36 o 
   6   1   8       50.39       64.81     22.85 o 
   7   1   8       19.81       17.03     30.21 o 
   8   1   8        1.22       35.70     79.64 o 
  -7   2   8       39.06      -16.48     49.43 o 
  -6   2   8       34.46       -0.42     25.02 o 
  -5   2   8      208.37      231.73     32.96 o 
  -4   2   8      223.95      243.23     30.21 o 
  -3   2   8      578.60      647.15     39.49 o 
  -2   2   8      154.18      145.61     13.59 o 
  -1   2   8       48.93       57.67     24.72 o 
   0   2   8       83.12       98.87     30.21 o 
   1   2   8      197.34      175.77     32.96 o 
   2   2   8      767.73      718.47     43.94 o 
   3   2   8     1008.38     1087.87     36.29 o 
   4   2   8      564.07      617.93     45.31 o 
   5   2   8      268.31      227.95     24.36 o 
   6   2   8       60.20       47.28     21.77 o 
   7   2   8       30.36       64.45     28.36 o 
   8   2   8       20.62       49.43     35.70 o 
   9   2   8       23.94        0.00     52.18 o 
  -7   3   8        0.60      -60.42     60.42 o 
  -6   3   8      293.15      458.64     79.64 o 
  -5   3   8      370.15      459.92     45.70 o 
  -4   3   8      210.03      201.04     25.02 o 
  -3   3   8      269.77      230.26     22.27 o 
  -2   3   8      143.25      158.75     16.42 o 
  -1   3   8      383.91      368.01     20.32 o 
   0   3   8      168.18      160.66     24.72 o 
   1   3   8       28.75       32.96     79.64 o 
   2   3   8      309.24      300.49     15.10 o 
   3   3   8      959.18      957.22     36.94 o 
   4   3   8      772.24      807.66     33.55 o 
   5   3   8      146.93      167.58     24.72 o 
   6   3   8       39.37       55.27     37.08 o 
   7   3   8       17.46       44.91     25.35 o 
   8   3   8        2.88       35.70     30.21 o 
   9   3   8       15.41      -32.96     32.96 o 
  -6   4   8       40.65      -26.06     64.54 o 
  -5   4   8      147.37      112.60     46.69 o 
  -4   4   8      187.90      196.43     28.11 o 
  -3   4   8      268.81      267.77     26.98 o 
  -2   4   8      171.82      169.93     20.32 o 
  -1   4   8      208.80      242.46     19.42 o 
   0   4   8       69.81       57.67     10.99 o 
   1   4   8       18.65       19.22      8.24 o 
   2   4   8      163.25      126.33     13.73 o 
   3   4   8      207.12      208.09     20.60 o 
   4   4   8      168.09      136.83     28.84 o 
   5   4   8        7.73        2.75     17.48 o 
   6   4   8       12.07       26.94     20.32 o 
   7   4   8       19.83       38.96     23.67 o 
   8   4   8       14.62      -10.99     32.96 o 
   9   4   8        4.80       35.70     41.20 o 
  -6   5   8       10.93        0.00     43.94 o 
  -5   5   8       47.45       13.73     43.94 o 
  -4   5   8        5.28       30.72     26.16 o 
  -3   5   8        0.61       32.96     20.32 o 
  -2   5   8       75.11       71.28     17.77 o 
  -1   5   8      192.43      178.93     22.35 o 
   0   5   8      797.75      771.72     38.45 o 
   1   5   8        1.59      -13.73     13.73 o 
   2   5   8        0.48      -10.99     10.99 o 
   3   5   8        6.15       21.97     13.73 o 
   4   5   8       49.19       50.35     17.16 o 
   5   5   8      169.66      139.79     27.46 o 
   6   5   8      389.28      412.40     48.06 o 
   7   5   8       31.94       37.08     21.19 o 
   8   5   8       79.30       70.07    109.85 o 
   9   5   8       28.62       -8.24     35.70 o 
  -5   6   8        0.29       14.50     30.89 o 
  -4   6   8        0.41        2.75     35.70 o 
  -3   6   8      363.53      277.05     42.57 o 
  -2   6   8      337.09      357.64     49.43 o 
  -1   6   8      333.03      368.82     38.69 o 
   0   6   8      118.66      121.80     30.21 o 
   1   6   8      137.55      159.29     24.72 o 
   2   6   8      125.88      118.09     21.97 o 
   3   6   8      169.10      181.26     21.97 o 
   4   6   8       95.68      104.36     21.97 o 
   5   6   8      382.42      435.75     36.07 o 
   6   6   8      765.53      737.79     67.29 o 
   7   6   8      393.29      427.59     37.42 o 
   8   6   8       16.28        8.24     30.21 o 
   9   6   8       18.70       68.66     43.94 o 
  -5   7   8        3.76       16.48     68.66 o 
  -4   7   8       40.12      -18.19     35.89 o 
  -3   7   8      204.46      143.22     43.40 o 
  -2   7   8      385.16      440.84     49.26 o 
  -1   7   8      196.86      291.06     38.26 o 
   0   7   8       42.75       42.98     26.09 o 
   1   7   8       65.22       65.91     21.97 o 
   2   7   8       12.01       13.73     19.22 o 
   3   7   8       81.38       32.96     16.48 o 
   4   7   8      299.37      379.00     41.20 o 
   5   7   8      321.21      411.95     35.70 o 
   6   7   8      483.41      497.21     42.67 o 
   7   7   8      157.91      182.18     32.96 o 
   8   7   8        0.94      -22.92     25.78 o 
   9   7   8        0.78      -41.20     41.20 o 
  -4   8   8       18.31      -79.64     79.64 o 
  -3   8   8       83.21       82.39     49.43 o 
  -2   8   8       92.23      121.11    108.48 o 
  -1   8   8       73.61       88.31     76.90 o 
   0   8   8        0.12       12.06     32.96 o 
   1   8   8       36.38        2.75     21.97 o 
   2   8   8        9.51       10.99     19.22 o 
   3   8   8        5.42        2.75     19.22 o 
   4   8   8       89.61       68.66     27.46 o 
   5   8   8      105.22      104.36     30.21 o 
   6   8   8       27.72        8.24     27.46 o 
   7   8   8        0.71        5.13     44.54 o 
   8   8   8       14.85       19.45     34.79 o 
   9   8   8       26.54       -8.24     38.45 o 
  -3   9   8        0.33      -54.93     54.93 o 
  -2   9   8        0.15      -46.69     68.66 o 
  -1   9   8        3.59      -20.89     32.00 o 
   0   9   8        4.89        5.49     30.21 o 
   1   9   8       82.24       35.70     35.70 o 
   2   9   8      139.00       90.63     41.20 o 
   3   9   8       18.54        2.75     27.46 o 
   4   9   8        8.27       -2.75     43.94 o 
   5   9   8       17.78       24.72     38.45 o 
   6   9   8       19.95       54.93     38.45 o 
   8   9   8       61.08      151.05     54.37 o 
  -1  10   8       39.58       19.22     57.67 o 
   0  10   8      102.09       21.97     49.43 o 
   1  10   8      106.46       27.46     74.15 o 
   2  10   8      128.66       87.88     38.45 o 
   3  10   8       29.26       65.91     63.17 o 
   4  10   8       84.75        0.00     32.96 o 
   5  10   8       64.99       79.64     35.70 o 
   6  10   8       61.75       41.20     41.20 o 
   7  10   8       33.47       30.21     54.93 o 
   8  10   8      129.92      173.02     76.90 o 
   0  11   8       68.64      115.35     68.66 o 
   1  11   8      107.36      118.09     57.67 o 
   2  11   8       48.39       35.70     52.18 o 
   3  11   8       12.89       -8.24     46.69 o 
   4  11   8        3.73      -30.21     46.69 o 
   5  11   8       55.22       -8.24     74.15 o 
   6  11   8       70.59      115.35     85.14 o 
  -4  -6   9      176.51       32.96    129.08 o 
  -3  -6   9       63.60      184.01     87.88 o 
   0  -6   9        0.53      -93.38     93.38 o 
   1  -6   9        6.96       10.99     93.38 o 
  -6  -5   9       67.48      -46.69     76.90 o 
  -5  -5   9       89.75      142.81     76.90 o 
  -4  -5   9      149.10      117.52     61.79 o 
  -3  -5   9       36.80       44.38     27.98 o 
  -2  -5   9       42.40       85.03     33.95 o 
  -1  -5   9        0.53      -56.30     56.30 o 
   0  -5   9       10.39       -6.39     31.58 o 
   1  -5   9       35.16        2.60     30.21 o 
   2  -5   9       59.58       34.93     43.09 o 
   3  -5   9       70.89       93.38     85.14 o 
  -6  -4   9       44.96       35.70     68.66 o 
  -5  -4   9      115.70       99.36     46.42 o 
  -4  -4   9       10.15       28.84     27.25 o 
  -3  -4   9        0.69        3.80     23.34 o 
  -2  -4   9        0.67      -17.25     23.34 o 
  -1  -4   9        0.72       11.90     13.47 o 
   0  -4   9        0.06      -12.16     41.20 o 
   1  -4   9       10.56       -8.95     13.39 o 
   2  -4   9       41.42       61.67     21.10 o 
   3  -4   9       11.55       54.01     34.39 o 
   4  -4   9        0.15       12.70     61.79 o 
  -6  -3   9       17.28       52.18     41.20 o 
  -5  -3   9        0.85       10.66     37.08 o 
  -4  -3   9        1.18        3.97     15.84 o 
  -3  -3   9      128.52      125.49     18.51 o 
  -2  -3   9      225.45      219.38     18.69 o 
  -1  -3   9      137.93      168.61     23.26 o 
   0  -3   9       31.33       35.70     13.32 o 
   1  -3   9       38.05       23.01     13.44 o 
   2  -3   9        4.27        1.37     23.30 o 
   3  -3   9       16.30       31.65     20.32 o 
   4  -3   9       55.39       79.64     27.71 o 
   5  -3   9       30.18      -21.97     38.45 o 
  -7  -2   9        2.58       10.99     41.20 o 
  -6  -2   9        5.90       21.51     28.36 o 
  -5  -2   9      249.06      205.75     68.66 o 
  -4  -2   9      216.47      202.86     21.00 o 
  -3  -2   9      204.67      207.69     89.26 o 
  -2  -2   9      336.97      328.10     72.78 o 
  -1  -2   9      225.46      274.03     53.55 o 
   0  -2   9       62.05       56.80      8.14 o 
   1  -2   9      101.70       83.12     13.44 o 
   2  -2   9       29.50       28.56     21.97 o 
   3  -2   9      129.17      130.43     27.46 o 
   4  -2   9      149.92      112.60     35.70 o 
   5  -2   9      126.08       49.43     27.19 o 
  -7  -1   9       28.84      107.11     52.18 o 
  -6  -1   9       57.10       70.49     25.73 o 
  -5  -1   9      139.70      168.80     24.22 o 
  -4  -1   9      262.50      273.68     26.36 o 
  -3  -1   9      156.72      170.27     16.48 o 
  -2  -1   9      372.33      395.47     57.67 o 
  -1  -1   9       30.56       26.64     26.14 o 
   0  -1   9       93.08       64.88     29.47 o 
   1  -1   9       83.79      119.00     32.96 o 
   2  -1   9      165.64      181.26     21.97 o 
   3  -1   9        4.76      -12.51     12.51 o 
   4  -1   9      127.85      132.48     24.01 o 
   5  -1   9       68.34       49.43     43.94 o 
   6  -1   9       23.29       41.20     60.42 o 
  -7   0   9       58.07       79.64     46.69 o 
  -6   0   9        1.77        9.49     20.32 o 
  -5   0   9       12.40       12.36     23.34 o 
  -4   0   9       81.42       75.20     14.47 o 
  -3   0   9       39.73       27.23     11.17 o 
  -2   0   9       34.60       41.20     32.96 o 
  -1   0   9       17.52       35.70     32.96 o 
   0   0   9       16.16       46.69     32.96 o 
   1   0   9        4.45        0.00     30.21 o 
   2   0   9       19.66      -16.48     32.96 o 
   3   0   9        9.83       24.29     12.51 o 
   4   0   9       13.67       -6.55     13.73 o 
   5   0   9       18.36       26.55     27.46 o 
   6   0   9       24.97       32.96     27.46 o 
   7   0   9       16.50       96.12     52.18 o 
  -7   1   9        2.60       27.46     49.43 o 
  -6   1   9       10.39       34.18     25.73 o 
  -5   1   9        3.12       12.42     20.79 o 
  -4   1   9        1.64       -9.27     14.13 o 
  -3   1   9        0.16        1.37      9.71 o 
  -2   1   9      229.43      211.47     52.18 o 
  -1   1   9      313.02      304.84     57.67 o 
   0   1   9      104.82      129.08     32.96 o 
   1   1   9      146.30      184.01     35.70 o 
   2   1   9       10.22        5.49     27.46 o 
   3   1   9       18.55       15.10      7.77 o 
   4   1   9       27.37       31.58     12.36 o 
   5   1   9       10.88      -10.99     23.34 o 
   6   1   9      117.41      138.47     27.42 o 
   7   1   9      140.30      115.35     38.45 o 
   8   1   9       39.40      109.85     60.42 o 
  -6   2   9       10.13      -19.33     26.16 o 
  -5   2   9        2.85       -7.36     25.36 o 
  -4   2   9       28.37       71.52     21.77 o 
  -3   2   9      397.13      381.40     26.98 o 
  -2   2   9      668.06      686.68     27.19 o 
  -1   2   9      508.22      571.24     65.91 o 
   0   2   9      389.03      411.95     60.42 o 
   1   2   9      159.47      115.35     43.94 o 
   2   2   9      208.85      219.71     49.43 o 
   3   2   9      139.02      148.77     12.51 o 
   4   2   9       69.51       69.31     17.85 o 
   5   2   9      136.13      129.56     23.06 o 
   6   2   9       82.80      101.61     30.21 o 
   7   2   9      152.03      210.67     35.32 o 
   8   2   9       81.96       76.90     43.94 o 
  -6   3   9       17.44      -25.74     52.18 o 
  -5   3   9       57.19       65.91     42.57 o 
  -4   3   9       93.59       99.24     24.22 o 
  -3   3   9      234.51      265.86     28.84 o 
  -2   3   9      273.00      283.00     21.97 o 
  -1   3   9      579.07      592.24     21.45 o 
   0   3   9      462.87      455.78     48.55 o 
   1   3   9      132.17      148.30     35.70 o 
   2   3   9        0.92       16.48     32.96 o 
   3   3   9      111.12      106.63     10.50 o 
   4   3   9      137.65      143.58     32.96 o 
   5   3   9      143.22      104.43     20.32 o 
   6   3   9       48.81       79.64     27.46 o 
   7   3   9       50.22       10.99     41.20 o 
   8   3   9       19.32       43.94     38.45 o 
  -6   4   9        6.78       63.17     43.94 o 
  -5   4   9       40.50       12.28     32.84 o 
  -4   4   9       87.05       65.91     21.36 o 
  -3   4   9       75.41       66.66     21.10 o 
  -2   4   9       96.73       88.09     15.75 o 
  -1   4   9        4.74        3.14      6.59 o 
   0   4   9      197.61      200.61     13.42 o 
   1   4   9       28.38       36.61     28.84 o 
   2   4   9       84.55       75.88     10.72 o 
   3   4   9       18.15       18.31     10.99 o 
   4   4   9      180.19      188.02     32.96 o 
   5   4   9       49.04       70.41     19.08 o 
   6   4   9        8.99       21.97     24.72 o 
   7   4   9       22.25       -6.04     22.85 o 
   8   4   9       30.35       32.96     41.20 o 
  -5   5   9        0.36       10.99     36.90 o 
  -4   5   9        2.28       65.00     31.58 o 
  -3   5   9       18.10       29.82     19.77 o 
  -2   5   9        0.20        2.93     17.85 o 
  -1   5   9       58.79       27.46     13.59 o 
   0   5   9      919.86      963.97     46.69 o 
   1   5   9      197.41      205.98     19.22 o 
   2   5   9      107.67       93.38     13.73 o 
   3   5   9       10.61        5.49     13.73 o 
   4   5   9        5.54       12.36     18.24 o 
   5   5   9       23.67       33.31     20.79 o 
   6   5   9      122.88       99.45     28.84 o 
   7   5   9       58.66       86.51     31.68 o 
   8   5   9      175.65      156.54     41.20 o 
   9   5   9       98.06       -8.24     35.70 o 
  -5   6   9        9.18        8.24     43.94 o 
  -4   6   9        2.10       -0.29     36.29 o 
  -3   6   9       35.42       36.82     38.45 o 
  -2   6   9       75.82       90.63     32.96 o 
  -1   6   9      290.92      312.91     32.96 o 
   0   6   9      573.69      604.20     43.94 o 
   1   6   9      411.64      406.46     32.96 o 
   2   6   9      145.89      164.78     19.22 o 
   3   6   9      136.89      131.82     21.97 o 
   4   6   9       39.89       54.93     16.48 o 
   5   6   9       40.99       16.48     38.45 o 
   6   6   9      219.10      171.88     56.30 o 
   7   6   9      208.77      219.71     43.94 o 
   8   6   9       84.99       65.91     32.96 o 
   9   6   9       84.46      101.61     43.94 o 
  -4   7   9        0.42      -43.94     63.17 o 
  -3   7   9        0.93       21.40     40.12 o 
  -2   7   9      108.36      122.90     32.84 o 
  -1   7   9      211.43      222.42     35.54 o 
   0   7   9      318.39      346.04     35.70 o 
   1   7   9      161.88      118.09     41.20 o 
   2   7   9       83.97       79.64     27.46 o 
   3   7   9      161.96      137.32     24.72 o 
   4   7   9       42.62       24.72     21.97 o 
   5   7   9        1.28       -5.49     21.97 o 
   6   7   9       35.19       13.34     19.77 o 
   7   7   9      185.29       84.78     28.94 o 
   8   7   9       39.30       30.21     41.20 o 
  -3   8   9        0.68      -38.45     38.45 o 
  -2   8   9       11.92      -27.46     43.94 o 
  -1   8   9      110.64      169.74     40.23 o 
   0   8   9       58.07       68.66     27.46 o 
   1   8   9       11.18       16.48     21.97 o 
   2   8   9        0.37       16.48     19.22 o 
   3   8   9       31.44        8.24     19.22 o 
   4   8   9        0.02        0.00     19.22 o 
   5   8   9        2.94      -10.99     32.96 o 
   6   8   9        1.78        5.49     27.46 o 
   7   8   9       10.21       -2.54     23.29 o 
   8   8   9        0.14        0.00     41.20 o 
  -2   9   9        1.89       -2.75     52.18 o 
  -1   9   9        0.29       -2.75     65.91 o 
   0   9   9        8.82      -24.72     24.72 o 
   1   9   9       29.18       24.72     46.69 o 
   2   9   9      169.64      178.51     35.70 o 
   3   9   9      187.45      194.99     57.67 o 
   4   9   9       73.29       21.97     27.46 o 
   5   9   9       14.00       -5.49     30.21 o 
   6   9   9        2.56      -52.18     52.18 o 
   7   9   9       16.26       52.18     49.43 o 
   8   9   9       19.87        9.20     38.26 o 
  -1  10   9       19.27       65.91     79.64 o 
   0  10   9       26.84       68.66     54.93 o 
   1  10   9       25.46      120.84     60.42 o 
   2  10   9      244.46      140.06     46.69 o 
   3  10   9      230.72      214.21     43.94 o 
   4  10   9      109.85      159.29     57.67 o 
   5  10   9       19.97      -10.99     41.20 o 
   6  10   9        5.25       21.97     52.18 o 
   7  10   9        7.50       49.43     60.42 o 
   1  11   9       69.53      131.82     60.42 o 
   2  11   9      126.24      101.61     63.17 o 
   3  11   9       61.76      167.53     76.90 o 
   4  11   9        6.12       71.40     49.43 o 
   5  11   9       10.29      175.77     79.64 o 
   6  11   9        3.84       32.96     85.14 o 
  -4  -5  10      112.80       85.14    126.33 o 
  -3  -5  10      155.94      205.98    107.11 o 
  -2  -5  10       41.56      -46.69    123.59 o 
  -1  -5  10        2.10      -87.88    112.60 o 
   0  -5  10        0.13      -16.48     82.39 o 
   1  -5  10        4.34      -90.63     90.63 o 
  -5  -4  10       24.31      115.35     76.90 o 
  -4  -4  10       32.54      104.36     76.90 o 
  -3  -4  10        7.98      -32.96     68.66 o 
  -2  -4  10       19.83       32.96     76.90 o 
  -1  -4  10        2.43      112.60     74.15 o 
   0  -4  10       50.96       90.63     87.88 o 
   1  -4  10       51.34      115.35     74.15 o 
   2  -4  10        4.40       65.91     90.63 o 
   3  -4  10       13.25       63.17     79.64 o 
  -5  -3  10        2.41       38.45     76.90 o 
  -4  -3  10        8.73       -5.49     57.67 o 
  -3  -3  10        7.40       25.37     37.42 o 
  -2  -3  10       22.62       59.50     44.22 o 
  -1  -3  10       48.95       64.26     43.40 o 
   0  -3  10      192.13      214.21     76.90 o 
   1  -3  10       69.88      -52.18     98.87 o 
   2  -3  10       31.97        8.24     76.90 o 
   3  -3  10        2.90       21.97     74.15 o 
  -6  -2  10       24.50       13.73     35.70 o 
  -5  -2  10      130.38       79.64     68.66 o 
  -4  -2  10        0.55      -65.91     65.91 o 
  -3  -2  10       41.22       86.24     42.13 o 
  -2  -2  10      133.75       67.94     39.82 o 
  -1  -2  10      298.28      248.11     63.17 o 
   0  -2  10      231.24      227.01     62.14 o 
   1  -2  10      164.39      137.58      8.19 o 
   2  -2  10       10.34      -21.97     21.97 o 
   3  -2  10       20.71       57.67     30.21 o 
   4  -2  10       30.18       68.66     74.15 o 
  -6  -1  10       14.00       32.96     41.20 o 
  -5  -1  10        8.01       26.68     85.14 o 
  -4  -1  10       89.24       85.14     21.97 o 
  -3  -1  10       76.05       85.14     63.17 o 
  -2  -1  10      245.93      244.42     57.67 o 
  -1  -1  10      156.35      164.78     43.94 o 
   0  -1  10       65.93      126.33     43.94 o 
   1  -1  10      110.25      126.33     41.20 o 
   2  -1  10       21.40      -21.97     52.18 o 
   3  -1  10       36.97       32.15     16.42 o 
   4  -1  10        6.37       19.22     27.46 o 
   5  -1  10       21.58      -41.20     41.20 o 
  -6   0  10        0.06      -13.73     38.45 o 
  -5   0  10        5.89       20.14     48.06 o 
  -4   0  10        0.50       16.67     15.94 o 
  -3   0  10        3.00      -35.70     43.94 o 
  -2   0  10      193.29      181.26     54.93 o 
  -1   0  10      143.27      151.05     43.94 o 
   0   0  10        1.63       16.48     38.45 o 
   1   0  10        6.98       -5.49     38.45 o 
   2   0  10       16.65       -2.75     35.70 o 
   3   0  10       90.54       84.16     12.36 o 
   4   0  10       66.58       78.30     27.46 o 
   5   0  10        1.68      -13.73     30.21 o 
   6   0  10       20.13       38.45     32.96 o 
  -6   1  10       24.75      -16.48     52.18 o 
  -5   1  10      118.06      107.11     29.47 o 
  -4   1  10       53.15       34.60     14.47 o 
  -3   1  10        0.68       -2.75      5.49 o 
  -2   1  10        5.48      -10.99     38.45 o 
  -1   1  10        3.54       63.17     65.91 o 
   0   1  10      106.40      219.71     52.18 o 
   1   1  10      364.17      400.97     52.18 o 
   2   1  10      241.40      238.93     46.69 o 
   3   1  10      149.03      162.03     43.94 o 
   4   1  10      126.49      100.41     18.37 o 
   5   1  10        0.33      -18.28     18.28 o 
   6   1  10       13.06       30.21     38.45 o 
   7   1  10       18.49      -19.22     32.96 o 
  -6   2  10      113.09       54.93     46.69 o 
  -5   2  10       33.92       86.03     30.36 o 
  -4   2  10       54.17       51.40     41.20 o 
  -3   2  10       73.72       74.56     13.59 o 
  -2   2  10       55.27       38.45     38.45 o 
  -1   2  10      246.55      282.87     60.42 o 
   0   2  10      307.06      310.34     68.66 o 
   1   2  10      402.18      497.09     76.90 o 
   2   2  10      297.23      277.38     68.66 o 
   3   2  10       75.07       85.14     46.69 o 
   4   2  10       69.14       67.28     13.18 o 
   5   2  10       50.53       34.60     18.28 o 
   6   2  10       26.03       46.69     32.96 o 
   7   2  10       86.11      101.61     38.45 o 
  -6   3  10       78.64        2.75     41.20 o 
  -5   3  10       27.91        3.60     28.11 o 
  -4   3  10        4.56       -2.01     14.47 o 
  -3   3  10      101.43       80.57     17.85 o 
  -2   3  10      209.88      199.42     35.70 o 
  -1   3  10      257.67      321.32     71.40 o 
   0   3  10      140.47      120.84     46.69 o 
   1   3  10      205.00      214.21     43.94 o 
   2   3  10       29.79       32.96     32.96 o 
   3   3  10       59.59       46.69     38.45 o 
   4   3  10        0.67       -4.39     21.97 o 
   5   3  10       13.42       42.57     17.85 o 
   6   3  10       20.86       25.63     23.06 o 
   7   3  10       24.84      -21.97     38.45 o 
   8   3  10       39.61      -13.73     41.20 o 
  -5   4  10        0.05       46.69     60.42 o 
  -4   4  10        6.38       -2.75     43.94 o 
  -3   4  10        5.62        4.58     39.82 o 
  -2   4  10       22.05       -3.53     15.10 o 
  -1   4  10        6.22        1.67      8.15 o 
   0   4  10      140.48      135.08     63.17 o 
   1   4  10       58.85       87.88     39.49 o 
   2   4  10        4.04      -21.97     35.70 o 
   3   4  10      119.48      115.35     10.69 o 
   4   4  10       47.82       41.42     12.93 o 
   5   4  10       11.27        2.25     20.32 o 
   6   4  10        0.11       10.85     26.09 o 
   7   4  10        0.67       50.65     24.89 o 
   8   4  10        0.45       -2.75     41.20 o 
  -5   5  10       46.62      131.82     52.18 o 
  -4   5  10       59.36       41.20     46.69 o 
  -3   5  10       25.02       52.55     28.94 o 
  -2   5  10        2.03       27.46     19.42 o 
  -1   5  10       31.89       17.73     28.84 o 
   0   5  10       92.64       80.90     12.36 o 
   1   5  10        0.52      -17.32     20.60 o 
   2   5  10       88.95       73.92     26.09 o 
   3   5  10      284.72      299.72     93.38 o 
   4   5  10      187.91      188.45     83.76 o 
   5   5  10      127.13      140.06     30.21 o 
   6   5  10       60.35       16.48     24.72 o 
   7   5  10       20.34      -49.43     49.43 o 
   8   5  10       48.36       71.40     41.20 o 
  -4   6  10      109.07      126.33     46.69 o 
  -3   6  10      122.35      109.85     38.45 o 
  -2   6  10       23.65       27.27     24.01 o 
  -1   6  10        0.85       -3.54     19.22 o 
   0   6  10      147.98      175.77     24.72 o 
   1   6  10      330.80      304.84     24.72 o 
   2   6  10      163.26      173.02     21.97 o 
   3   6  10      181.95      151.05     24.72 o 
   4   6  10      163.81      142.81     24.72 o 
   5   6  10       89.41      113.84     23.45 o 
   6   6  10      196.04      153.75     31.65 o 
   7   6  10       24.76       43.94     32.96 o 
   8   6  10       26.50       49.43     41.20 o 
  -3   7  10       33.70      -49.43     85.14 o 
  -2   7  10       11.42       23.50     25.73 o 
  -1   7  10        4.96       21.97     30.21 o 
   0   7  10       80.70       96.12     30.21 o 
   1   7  10      258.09      258.16     30.21 o 
   2   7  10       98.81      112.60     21.97 o 
   3   7  10      154.13      129.08     24.72 o 
   4   7  10       30.46       21.97     24.72 o 
   5   7  10        3.22      -19.22     19.22 o 
   6   7  10        1.01       -8.24     21.97 o 
   7   7  10       26.96       13.16     36.31 o 
   8   7  10        6.39       68.66     38.45 o 
  -2   8  10        6.96      -19.22     43.94 o 
  -1   8  10        0.47       41.20     28.94 o 
   0   8  10       36.30       -2.75     35.70 o 
   1   8  10       84.38      101.61     24.72 o 
   2   8  10       21.86       35.70     19.22 o 
   3   8  10        7.11        2.75     21.97 o 
   4   8  10        6.70       30.21     30.21 o 
   5   8  10       71.35       10.99     24.72 o 
   6   8  10       65.26       52.18     38.45 o 
   7   8  10        4.07      112.60     85.14 o 
   8   8  10        1.83      -57.67     57.67 o 
  -1   9  10        8.59       27.46     49.43 o 
   0   9  10        4.16       -2.75     41.20 o 
   1   9  10        3.31       13.73     38.45 o 
   2   9  10        8.17       10.99     41.20 o 
   3   9  10       85.00      109.85     41.20 o 
   4   9  10      163.14      170.27     38.45 o 
   5   9  10       98.84       74.15     38.45 o 
   6   9  10       62.44       41.20     38.45 o 
   7   9  10       24.56       38.45     49.43 o 
   0  10  10       28.50       32.96     54.93 o 
   1  10  10        1.57       -5.49     46.69 o 
   2  10  10       25.78       46.69     41.20 o 
   3  10  10      104.03      153.80     43.94 o 
   4  10  10      145.87      241.68     57.67 o 
   5  10  10       95.31      118.09     49.43 o 
   6  10  10       23.76       54.93     41.20 o 
   4  11  10       49.41       49.43     65.91 o 
  -3  -4  11        4.31      156.54    104.36 o 
  -2  -4  11       10.58      -52.18     90.63 o 
  -1  -4  11        0.81      -32.96    123.59 o 
   0  -4  11        0.03       90.63    137.32 o 
  -3  -3  11        7.62      -54.93     74.15 o 
  -2  -3  11       28.21       49.43     82.39 o 
  -1  -3  11        3.00      -54.93     79.64 o 
   0  -3  11       11.24       24.72     63.17 o 
   1  -3  11       88.28      -16.48     79.64 o 
   2  -3  11      182.53      137.32    101.61 o 
  -5  -2  11      214.58      123.59     63.17 o 
  -4  -2  11        0.91      -19.22     49.43 o 
  -3  -2  11        0.47       -8.24     49.43 o 
  -2  -2  11        5.22      -13.73     71.40 o 
  -1  -2  11       22.88      -43.94     54.93 o 
   0  -2  11      175.04       76.90     60.42 o 
   1  -2  11      265.71      376.25     85.14 o 
   2  -2  11      121.74      194.99     76.90 o 
  -5  -1  11       57.57       13.73     43.94 o 
  -4  -1  11       17.69       54.93     46.69 o 
  -3  -1  11       15.32      -46.69     68.66 o 
  -2  -1  11        0.31       41.20     52.18 o 
  -1  -1  11       60.87      263.65     93.38 o 
   0  -1  11      126.11       85.14     52.18 o 
   1  -1  11      272.90      332.31     85.14 o 
   2  -1  11       41.64       79.64     60.42 o 
   3  -1  11        1.72      -41.20     65.91 o 
   4  -1  11        2.40       30.21     68.66 o 
  -5   0  11        1.05        2.75     43.94 o 
  -4   0  11        4.02      -46.69     46.69 o 
  -3   0  11       45.12       71.40     49.43 o 
  -2   0  11        0.87        2.75     43.94 o 
  -1   0  11       23.60       19.22     52.18 o 
   0   0  11        7.04       74.15     54.93 o 
   1   0  11        0.62      -49.43     49.43 o 
   2   0  11       18.70       43.94     54.93 o 
   3   0  11       33.21       79.64     57.67 o 
   4   0  11       38.93       21.97     49.43 o 
   5   0  11       44.35      -68.66     90.63 o 
  -5   1  11       35.54       87.88     74.15 o 
  -4   1  11       64.05      230.69     82.39 o 
  -3   1  11      116.66      170.27     60.42 o 
  -2   1  11      119.39      148.30     54.93 o 
  -1   1  11       16.39       46.69     60.42 o 
   0   1  11       15.43      -65.91     65.91 o 
   1   1  11       70.31       57.67     52.18 o 
   2   1  11      132.54      112.60     85.14 o 
   3   1  11      128.26       90.63     57.67 o 
   4   1  11      225.33      189.50     90.63 o 
   5   1  11       48.99       60.42     63.17 o 
   6   1  11       15.87       49.43     90.63 o 
  -5   2  11       71.59       87.88     49.43 o 
  -4   2  11      173.98      211.47     71.40 o 
  -3   2  11      139.10       41.20     52.18 o 
  -2   2  11       58.85       35.70     71.40 o 
  -1   2  11       34.77      -10.99     41.20 o 
   0   2  11        6.38       74.15     46.69 o 
   1   2  11      120.10      200.48     60.42 o 
   2   2  11      315.75      337.80     71.40 o 
   3   2  11      245.99      324.07     76.90 o 
   4   2  11      236.87      161.98     45.31 o 
   5   2  11       57.23       43.94     60.42 o 
   6   2  11        0.93      -68.66     93.38 o 
  -5   3  11      125.43      101.61     63.17 o 
  -4   3  11       21.91       38.45     52.18 o 
  -3   3  11       71.90      126.33     52.18 o 
  -2   3  11       38.45      -30.21     68.66 o 
  -1   3  11       16.59      -41.20     43.94 o 
   0   3  11        0.37       85.14     52.18 o 
   1   3  11        5.62       98.87     49.43 o 
   2   3  11      121.22      156.54     60.42 o 
   3   3  11      250.70      211.47     87.88 o 
   4   3  11       91.16       86.32     10.77 o 
   5   3  11       18.83       82.39     57.67 o 
   6   3  11        0.21      -24.72     60.42 o 
   7   3  11        1.80       24.72     63.17 o 
  -4   4  11       11.26      -49.43     71.40 o 
  -3   4  11        3.63      -57.67     57.67 o 
  -2   4  11       17.66       16.48     10.99 o 
  -1   4  11       20.74       27.46     49.43 o 
   0   4  11       21.00       13.73     46.69 o 
   1   4  11        1.61       54.93     38.45 o 
   2   4  11        1.72       -2.75     57.67 o 
   3   4  11       14.57      -35.70     41.20 o 
   4   4  11        3.69       -0.82     52.18 o 
   5   4  11       28.21       32.35     27.46 o 
   6   4  11       38.33       19.22     63.17 o 
   7   4  11       32.52       90.63     74.15 o 
  -4   5  11       15.82       27.46     90.63 o 
  -3   5  11       69.81      107.11    109.85 o 
  -2   5  11       31.00       21.97     24.72 o 
  -1   5  11      164.74      142.81     16.48 o 
   0   5  11       89.39       43.94     63.17 o 
   1   5  11        0.61      -16.48     71.40 o 
   2   5  11       12.75       19.22     79.64 o 
   3   5  11      104.05      107.11     10.82 o 
   4   5  11      126.87      101.03     22.34 o 
   5   5  11      197.14      253.27     38.15 o 
   6   5  11       96.96       49.43     27.46 o 
   7   5  11       49.57      -65.91     65.91 o 
  -3   6  11      126.89      271.89    104.36 o 
  -2   6  11       82.55       60.42     35.70 o 
  -1   6  11        0.95       -2.75     13.73 o 
   0   6  11       93.79       43.94     21.97 o 
   1   6  11       55.80       57.67     13.73 o 
   2   6  11       90.50       96.12     16.48 o 
   3   6  11      135.77      145.56     19.22 o 
   4   6  11      200.67      181.26     24.72 o 
   5   6  11      123.23      140.26     31.39 o 
   6   6  11      231.24      304.95     51.29 o 
   7   6  11       18.44      -21.97     65.91 o 
  -2   7  11       62.78       87.88     32.96 o 
  -1   7  11       10.08       -5.49     30.21 o 
   0   7  11       10.08       10.99     24.72 o 
   1   7  11       31.85        8.24     21.97 o 
   2   7  11       40.66       10.99     16.48 o 
   3   7  11       98.07       98.87     21.97 o 
   4   7  11       46.47       38.45     16.48 o 
   5   7  11       19.28       -8.24     24.72 o 
   6   7  11       26.48       52.18     93.38 o 
   7   7  11       30.33      -12.51     42.89 o 
  -1   8  11        3.61        2.75     32.96 o 
   0   8  11       27.79       43.94     32.96 o 
   1   8  11        2.64      -38.45     38.45 o 
   2   8  11        1.25       -5.49     27.46 o 
   3   8  11        0.04        0.00     21.97 o 
   4   8  11        2.27      -13.73     38.45 o 
   5   8  11       11.90       43.94     41.20 o 
   6   8  11       22.29        0.00     32.96 o 
   7   8  11        5.81        5.68     43.66 o 
   0   9  11       23.01       46.69     41.20 o 
   1   9  11       40.14       57.67     49.43 o 
   2   9  11       23.15       41.20     38.45 o 
   3   9  11       34.47       52.18     52.18 o 
   4   9  11       40.24        5.49     35.70 o 
   5   9  11       43.56       10.99     35.70 o 
   6   9  11       75.37       93.38     46.69 o 
   2  10  11       32.35       43.94     41.20 o 
   3  10  11       15.05       13.73     41.20 o 
   4  10  11       36.70      -21.97     41.20 o 
  -2  -2  12       47.51      -30.21     49.43 o 
  -1  -2  12       16.76       24.72     60.42 o 
   0  -2  12        3.87      192.24     79.64 o 
   1  -2  12        4.83       13.73     96.12 o 
  -3  -1  12        2.07      -82.39     82.39 o 
  -2  -1  12        0.86      -38.45     71.40 o 
  -1  -1  12        1.12      -79.64     82.39 o 
   0  -1  12        0.10       90.63     68.66 o 
   1  -1  12      121.99       13.73     96.12 o 
   2  -1  12       35.16      227.95     98.87 o 
   3  -1  12       16.34      175.77     82.39 o 
  -4   0  12       21.73      -10.99     63.17 o 
  -3   0  12        1.95      -79.64     79.64 o 
  -2   0  12       35.04       30.21     57.67 o 
  -1   0  12       84.44      140.06     96.12 o 
   0   0  12        8.33        2.75     52.18 o 
   1   0  12        3.24       52.18     60.42 o 
   2   0  12       88.01       24.72     90.63 o 
   3   0  12       14.47       19.22     74.15 o 
   4   0  12        7.76       90.63     82.39 o 
  -4   1  12        4.26      -21.97     52.18 o 
  -3   1  12       86.73      189.50     87.88 o 
  -2   1  12      334.55      244.42     76.90 o 
  -1   1  12      103.12      112.60     82.39 o 
   0   1  12       51.84       93.38     68.66 o 
   1   1  12       10.24       24.72     54.93 o 
   2   1  12        0.47      -10.99     52.18 o 
   3   1  12        0.85        2.75     63.17 o 
   4   1  12       55.16      107.11     71.40 o 
  -4   2  12      104.88      115.35     68.66 o 
  -3   2  12      153.51       98.87     98.87 o 
  -2   2  12      313.41      164.78     74.15 o 
  -1   2  12      159.96      173.02     90.63 o 
   0   2  12       13.90       76.90     57.67 o 
   1   2  12       20.41       30.21     54.93 o 
   2   2  12        5.57       79.64     60.42 o 
   3   2  12       13.05      -27.46     54.93 o 
   4   2  12      101.37       98.87     76.90 o 
   5   2  12      105.64       52.18     71.40 o 
  -4   3  12       37.90       43.94     65.91 o 
  -3   3  12      108.99       71.40     63.17 o 
  -2   3  12       63.30        2.75     82.39 o 
  -1   3  12       33.56       -8.24     82.39 o 
   0   3  12       10.57      -16.48     54.93 o 
   1   3  12        9.10       32.96     52.18 o 
   2   3  12        0.12       49.43     60.42 o 
   3   3  12       22.02      -30.21     54.93 o 
   4   3  12       72.37      -19.22     79.64 o 
   5   3  12       86.20       -8.24     60.42 o 
   6   3  12        0.03       68.66     71.40 o 
  -3   4  12        0.15       49.43     74.15 o 
  -2   4  12        3.27      -52.18     54.93 o 
  -1   4  12        4.13      -41.20     60.42 o 
   0   4  12       21.87      -30.21     49.43 o 
   1   4  12       55.34       32.96     57.67 o 
   2   4  12       54.21       38.45     63.17 o 
   3   4  12        3.03      -54.93     54.93 o 
   4   4  12       38.64       38.45     85.14 o 
   5   4  12        2.83      -41.20     63.17 o 
   6   4  12       21.97       32.96     71.40 o 
  -2   5  12       30.52      -71.40     71.40 o 
  -1   5  12      233.81      216.96     93.38 o 
   0   5  12      147.81      164.78     76.90 o 
   1   5  12       80.61      -10.99     52.18 o 
   2   5  12       25.19       13.73     57.67 o 
   3   5  12       44.98       49.43     57.67 o 
   4   5  12        2.17       63.17     68.66 o 
   5   5  12       22.90        8.24     79.64 o 
   6   5  12       42.30       10.99     93.38 o 
  -2   6  12       46.75       65.91     98.87 o 
  -1   6  12       46.78        0.00     90.63 o 
   0   6  12      360.30      258.16     98.87 o 
   1   6  12       81.85       54.93     71.40 o 
   2   6  12       31.60       96.12     68.66 o 
   3   6  12       37.26       15.81     39.77 o 
   4   6  12       33.38      -10.99     54.93 o 
   5   6  12       13.36      -10.99     63.17 o 
   6   6  12       51.35       38.45     65.91 o 
  -1   7  12       37.50      -46.69     82.39 o 
   0   7  12       29.43       -2.75     82.39 o 
   1   7  12       59.41      -63.17     85.14 o 
   2   7  12        6.05      115.35     98.87 o 
   3   7  12        4.96       21.97    109.85 o 
   4   7  12        2.04      -79.64     79.64 o 
   5   7  12        2.57      -57.67     60.42 o 
   6   7  12        7.34       19.22     68.66 o 
   0   8  12        0.84      -30.21     87.88 o 
   1   8  12       14.98      -21.97     85.14 o 
   2   8  12       39.70      -76.90    115.35 o 
   3   8  12       21.46       19.22     63.17 o 
   4   8  12        0.39      -76.90     82.39 o 
   5   8  12        3.12      109.85     79.64 o 
   2   9  12       64.92      109.85     85.14 o 
   3   9  12       86.76       30.21     87.88 o 
   4   9  12        8.69       71.40     74.15 o 
  -1   0  13        7.09       49.43     57.67 o 
   0   0  13      102.35      -38.45     60.42 o 
   1   0  13       59.77      151.05     82.39 o 
  -2   1  13       17.62      -32.96     60.42 o 
  -1   1  13       76.23       93.38     65.91 o 
   0   1  13      177.75      266.40     85.14 o 
   1   1  13      122.15       63.17     68.66 o 
   2   1  13        1.39      137.32     76.90 o 
  -2   2  13      158.08      205.98     82.39 o 
  -1   2  13      161.37      115.35     65.91 o 
   0   2  13       52.30      -74.15     90.63 o 
   1   2  13       42.57       16.48     57.67 o 
   2   2  13        6.86       76.90     74.15 o 
   3   2  13        1.57       -5.49     57.67 o 
  -2   3  13       64.89      -46.69     71.40 o 
  -1   3  13       74.06      -32.96     60.42 o 
   0   3  13        7.92       -5.49     68.66 o 
   1   3  13        1.91       -8.24     63.17 o 
   2   3  13        0.11       52.18     68.66 o 
   3   3  13       19.25      -38.45     65.91 o 
   4   3  13       12.45      -79.64     79.64 o 
  -2   4  13        8.34      153.80     82.39 o 
  -1   4  13        5.94      -52.18     60.42 o 
   0   4  13        1.56       93.38     76.90 o 
   1   4  13        4.59      -10.99     65.91 o 
   2   4  13       86.51       30.21     93.38 o 
   3   4  13       86.67       63.17     76.90 o 
   4   4  13       53.93       63.17     74.15 o 
  -1   5  13       14.96       -5.49     65.91 o 
   0   5  13       10.76      -74.15     74.15 o 
   1   5  13       72.57       27.46     63.17 o 
   2   5  13      130.19       27.46     71.40 o 
   3   5  13      175.75       49.43     68.66 o 
   4   5  13       37.57       85.14     93.38 o 
   0   6  13      168.47      129.08     93.38 o 
   1   6  13      134.05       43.94     65.91 o 
   2   6  13       58.14       41.20    101.61 o 
   3   6  13       34.69       87.88     71.40 o 
   1   7  13      133.49      159.29     87.88 o 
                                                 
